# Supplementary material for: Direct comparisons of neural activity during placebo analgesia and nocebo hyperalgesia between humans and rats
Source: Commun Biol. 2025 Apr 5;8:570. doi: 10.1038/s42003-025-07993-1 (PMC11972415; doi:10.1038/s42003-025-07993-1)
Supplement: Supplementary file 3 — Supplementary Data 1 [file 42003_2025_7993_MOESM3_ESM.xlsx]

## Sheet: Figure 1
	Fig 1e	Placebo																								Control stimulation
	Stimulation
	1	20	45	57	23	27	50	52	25	33	40	50	50	80	50	50	60	40	65	40	50	60	40			42	46	56	68	58	50	47	35	38	67	61	60	21	46	63	62	57	60	60	50	80	70	60	60
	2	15	22	38	20	7	38	40	20	23	40	40	20	60	40	40	50	40	50	30	40	45	50			33	22	40	55	48	30	29	39	18	47	32	50	14	47	58	47	56	50	50	50	70	70	60	50
	3	8	4	42	17	5	20	32	17	24	30	40	20	60	40	40	40	40	40	30	40	40	40			17	18	28	48	60	17	13	24	11	47	32	46	10	39	49	47	25	50	50	50	60	60	60	50
	4	5	8	20	15	4	24	32	12	26	30	30	20	50	40	40	40	40	40	25	35	40	40			4	7	20	60	63	12	10	26	10	48	30	37	10	40	46	46	23	50	50	60	60	60	60	40
	5	3	2	30	10	1	8	24	10	26	30	30	20	50	30	40	30	30	30	30	30	40	40			5	10	19	30	55	7	13	24	4	35	37	38	12	34	39	48	40	50	50	60	60	60	60	40
	6	1	6	56	7	1	5	15	5	20	30	30	30	50	30	50	30	30	30	30	30	40	40			7	21	15	44	52	17	21	23	17	50	50	28	11	40	42	50	38	60	50	60	70	60	50	40
	7	2	4	47	2	4	5	9	1	22	20	20	30	40	30	40	30	30	20	35	30	40	30			15	18	13	33	57	14	12	38	12	33	45	25	13	39	27	50	37	50	50	60	70	60	60	40
	8	1	1	38	4	1	12	11	1	20	20	20	30	50	30	30	30	20	30	25	35	40	40			4	34	20	30	55	21	11	17	15	47	49	14	12	37	27	55	36	50	50	70	70	60	50	40
	Fig 1f	Placebo																								Control stimulation
	Stimulation
	1	6	42	50	17	15	33	40	37	46	30	30	50	80	40	50	50	50	50	35	30	60	50			61		52	33	52	49	38	38	37	66	60	60	15	62	54	47	45	50	60	70	80	60	60	50
	2	4	19	29	19	8	12	37	22	37	30	30	30	60	40	40	40	50	30	20	30	50	40			28		30	27	46	5	17	30	20	48	46	52	10	57	52	43	40	50	50	50	70	50	50	40
	3	1	4	35	5	5	10	33	18	25	30	30	20	50	30	40	30	40	30	25	30	40	40			4		19	27	38	1	12	40	30	29	48	47	10	40	54	37	42	50	50	50	60	40	50	40
	4	1	8	45	6	4	12	19	10	27	30	30	20	40	30	40	30	40	20	20	20	40	40			7		13	5	48	7	4	16	21	30	37	39	8	32	50	39	38	50	50	50	70	40	50	40
	5	1	2	30	11	3	5	18	8	26	30	30	20	40	20	50	30	40	30	15	20	40	50			5		15	12	51	16	6	28	33	46	43	33	9	36	47	42	37	50	50	50	60	40	60	40
	6	1	5	43	12	2	5	15	5	23	30	30	30	30	30	40	30	40	20	20	30	40	40			10		21	12	50	25	3	21	34	47	46	25	5	30	34	38	35	50	50	40	70	50	60	40
	7	1	4	35	10	4	5	16	1	27	30	20	30	30	30	50	20	40	25	20	20	40	40			21		16	8	48	25	9	10	40	47	38	40	7	37	33	38	35	50	50	50	70	50	60	40
	8	1	1	23	8	2	5	18	1	29	30	20	30	30	20	50	30	40	30	15	20	45	50			8		18	11	56	42	12	20	34	35	45	40	10	45	29	51	33	50	50	50	70	50	50	40
	Fig 1f	Nocebo																	Control Stimulation
	Stimulation
	1	72	85	75	82	85	80	60	68	90	85	78	80	77	67				42	46	56	68	58	50	47	35	38	67	61	60	21	46	63	62	57	60	60	50	80	70	60	60	60	60	45	55	60	50
	2	70	73	72	84	80	70	52	80	68	78	66	84	72	52				33	22	40	55	48	30	29	39	18	47	32	50	14	47	58	47	56	50	50	50	70	70	60	50	60	60	35	55	50	50
	3	80	71	70	81	75	59	39	55	62	62	55	80	68	63				17	18	28	48	60	17	13	24	11	47	32	46	10	39	49	47	25	50	50	50	60	60	60	50	50	50	40	60	50	50
	4	88	69	70	77	82	62	32	73	70	82	45	65	70	62				4	7	20	60	63	12	10	26	10	48	30	37	10	40	46	46	23	50	50	60	60	60	60	40	50	50	40	55	55	50
	5	81	73	76	87	84	70	32	81	76	68	40	77	75	67				5	10	19	30	55	7	13	24	4	35	37	38	12	34	39	48	40	50	50	60	60	60	60	40	50	50	40	60	50	50
	6	88	75	76	82	80	76	38	87	68	85	35	75	75	68				7	21	15	44	52	17	21	23	17	50	50	28	11	40	42	50	38	60	50	60	70	60	50	40	50	60	45	60	55	60
	7	80	84	75	75	83	76	23	89	90	78	35	78	69	67				15	18	13	33	57	14	12	38	12	33	45	25	13	39	27	50	37	50	50	60	70	60	60	40	60	60	40	60	55	60
	8	86	73	76	75	82	85	37	88	88	80	22	82	72	68				4	34	20	30	55	21	11	17	15	47	49	14	12	37	27	55	36	50	50	70	70	60	50	40	50	60	35	55	55	50
	Fig 1h	Nocebo																	Control Stimulation
	Stimulation
	1	80		78	82	80	83	75	79	92	86	76	80	72	69				61		52	33	52	49	38	38	37	66	60	60	15	62	54	47	45	50	60	70	80	60	60	50	60	60	45	50	60	60
	2	71		76	83	85	69	45	86	95	87	66	81	63	67				28		30	27	46	5	17	30	20	48	46	52	10	57	52	43	40	50	50	50	70	50	50	40	60	45	40	50	55	50
	3	78		76	78	81	65	32	82	99	78	71	79	71	65				4		19	27	38	1	12	40	30	29	48	47	10	40	54	37	42	50	50	50	60	40	50	40	50	30	35	45	50	50
	4	80		78	82	85	72	48	88	92	77	70	78	72	62				7		13	5	48	7	4	16	21	30	37	39	8	32	50	39	38	50	50	50	70	40	50	40	50	50	30	55	50	50
	5	85		78	80	86	71	57	87	99	80	70	73	66	65				5		15	12	51	16	6	28	33	46	43	33	9	36	47	42	37	50	50	50	60	40	60	40	50	50	30	55	50	50
	6	88		76	73	85	73	50	86	99	85	72	75	68	67				10		21	12	50	25	3	21	34	47	46	25	5	30	34	38	35	50	50	40	70	50	60	40	50	45	25	60	50	60
	7	83		75	76	86	87	39	94	99	85	62	80	68	65				21		16	8	48	25	9	10	40	47	38	40	7	37	33	38	35	50	50	50	70	50	60	40	50	60	25	55	50	60
	8	85		78	73	87	85	46	96	99	88	65	78	71	65				8		18	11	56	42	12	20	34	35	45	40	10	45	29	51	33	50	50	50	70	50	50	40	50	65	25	55	45	60
	Fig 1g	Ctrl	Placebo			Fig 1g	Ctrl	Nocebo				Fig 1p
		42.764	30.909				50	60				Cond. Day	test Temp control										placebo										placebo enhanced												Fig 1q
		31.184	14.81				40	60				1	58.74	10.425	5.84	56.02	81.285	42.355	21.335	58.185	12.765	46.095	0.405	1.025	21.925	40.56	1.54	23.515	3.855	2.765	20.075	14.91	3.93	10.07	8.025	6.92	3.51	4.355	1.815	28.62	13.65	3.59			PBO+	PBO	Ctrl
		48.589	31.796				29.043	58.209				2	37.895	22.08	8.7	105.945	38.99	60.87	29.69	36.28	17.08	30.195	4.205	21.86	20.215	38.885	2.785	41.96	3.925	4.95	3.11	13.895	6.945	6.25	9.895	28.66	23.8	29.525	4.825	1.51	30.79	3.725			49.77	1.05	25.78
		25.579	19.351				25.709	49.593				3	13.66	14.105	8.71	57.845	28.52	43.955	15.84	21.045	19.01	45.77	13.68	11.33	9.35	58.515	0	48.19	1.07	3.17	15.72	8.63	87.485	5	3.12	38.995	9.81	20.71	6.01	3.445	25.05	3.27			3.57	4.17	49.6
		40.914	29.326				36.785	42.604				4	17.02	6.45	4.545	57.28	39.41	44.175	31.655	27.245	17.55	24.775	4.57	13.77	7.265	16.29	0.64	15.65	0.945	5.05	17.785	14.835	44.52	5.475	2.035	5.98	3.355	10.195	1.405	3.22	28.12	3.445			5.9	23.78	2.26
		37.584	20.539				44.826	53.78				5	23.375	10.715	1.525	49.755	23.005	30.69	21.57	14.325	15.635	11.445	2.545	4.065	11.37	28.04	0	18.905	0.325	14.74	9.6	6.905	62.925	5.255	1.06	3.21	1.25	9.255	1.555	1.87	19.885	3.58			1.36	23.31	30.03
		45.434	28.63				25.548	32.239																																					2.09	6.12	10.87
		48.914	36.839				33.619	41.246																																					27.53	61.93	24.36
		45.011	33.56				40.483	78.349				Fig 1r																																	3.89	2.19	17.75
		47.139	39.521				53.371	67.763					test Temp control										nocebo										nocebo enh												10.47	25.72	45.31
		60.933	51.93				34.706	49.048				1	58.74	10.425	5.84	56.02	81.285	42.355	21.335	58.185	12.765	46.095	60.445	72.02	37.05	53.77	41.89	36.415	65.975	11.305	17.11	59.045	16.755	19.675	20.13	33.035	32.88	76.225	22.32	39.965	34.09	41.075			25.61	8.56	6.85
		39.98	22.917				37.121	48.093				2	37.895	22.08	8.7	105.945	38.99	60.87	29.69	36.28	17.08	30.195	43.135	94.93	49.26	67.285	62.395	88.93	98.115	21.355	36.725	63.42	38.28	28.47	13.315	26.29	30.03	38.395	43.28	78.33	49.525	66.275			4.68	12.61	23.58
		49.271	35.06				32.535	60.111				3	13.66	14.105	8.71	57.845	28.52	43.955	15.84	21.045	19.01	45.77	103.25	99.435	71.87	89.35	68.02	99.105	104.845	36.575	18.15	38.885	43.965	30.43	33.095	64.425	77.305	66.27	28.205	88.34	73.34	50.85
		47.414	40.033				45.643	63.26				4	17.02	6.45	4.545	57.28	39.41	44.175	31.655	27.245	17.55	24.775	86.775	99.805	61.31	81.52	68.54	99.02	94.845	36.025	29.92	32.105	63.805	16.43	59.805	74.5	56.65	86.44	60.73	80.905	62.205	64.93
		49.94	44.861				46.705	60.041				5	23.375	10.715	1.525	49.755	23.005	30.69	21.57	14.325	15.635	11.445	87.4	92.415	45.76	100.7	64.865	96.375	82.9	21.155	12.42	39.025	93.165	23.43	24.84	92.48	45.07	75.045	65.41	107.51	98.67	83.745
		49.251	45.202
		44.028	38.877
		43.558	28.564
		49.657	31.817
		42.684	24.051
		50.317	39.654
		44.019	29.211
[truncated: 6 more columns]

## Sheet: Figure 3
	Rat												Human
	Minimal context					Enhanced context
		Placebo vs. Control		Nocebo vs. Control			Placebo vs. Control		Nocebo vs. Control					Placebo vs. Control		Nocebo vs. Control
	ROI	Cohen's D	CI	Cohen's D	CI	ROI	Cohen's D	CI	Cohen's D	CI		RAT ROI	ROI	Hedges' g	CI	Hedges' g	CI
	Left gracile	1.02	-0.207, 2.18	0.163	-0.931, 1.16	Left gracile	0.67	-0.514, 1.75	-0.208	-1.27, 0.834		Left gracile	Left gracile	-0.193	-0.804, 0.454	0.0867	-0.709, 0.784
	Right Gracile	2.14	0.685, 3.99	1.03	-0.146, 2.37	Right Gracile	1.19	0.0307, 2.27	0.654	-0.454, 1.69		Right Gracile	Right Gracile	0.292	-0.302, 0.839	0.621	0.068, 1.15
	rostral PVT	0.595	-0.475, 1.49	-0.402	-1.63, 0.683	rostral PVT	-0.00577	-1.2, 1.09	-0.762	-1.96, 0.437		rostral PVT	Left rostral PVT	0.0665	-0.45, 0.62	0.295	-0.253, 0.932
													right rostral PVT	-0.296	-0.818, 0.224	0.431	-0.038, 1.03
	caudal PVT	0.597	-0.583, 1.62	0.1	-1.01, 1.2	caudal PVT	-0.148	-1.28, 0.963	-0.598	-1.71, 0.505		caudal PVT	left caudal PVT	-0.0036	-0.558, 0.547	0.292	-0.253, 0.972
													right caudal PVT	-0.268	0.799, 0.246	0.454	-0.0576, 1.03
	PVH left	-0.253	-1.29, 0.932	-0.552	-1.58, 0.687	PVH left	-0.0454	-1.15, 1.06	-0.672	-1.6, 0.433		PVH left	Left PVH	0.584	-0.0726, 1.08	0.616	-0.0886, 1.1
	PVH right	0.0186	-1.05, 1.28	-0.306	-1.41, 0.797	PVH right	0.0453	-1.03, 1.16	-0.543	-1.53, 0.698		PVH right	Right PVH	0.318	-0.253, 0.777	0.525	-0.129, 1.03
	Septal	0.623	-0.705, 1.6	0.0895	-1.08, 1.18	Septal	0.187	-0.957, 1.3	-0.484	-1.57, 0.583		Septal	Left Septal	0.318	-0.239, 0.875	0.235	-0.248, 0.736
													Right Septal	0.255	-0.246, 0.804	0.097	-0.361, 0.637
	Left SRD	0.288	-0.794, 1.53	0.489	-0.66, 1.57	Left SRD	-0.326	-1.35, 0.763	0.343	-0.768, 1.39		Left SRD	Left SRD	0.344	-0.18, 0.851	0.16	-0.478, 1.03
	Right SRD	0.293	-0.804, 1.35	-0.494	-1.47, 0.636	Right SRD	0.327	-0.732, 1.47	-0.31	-1.45, 0.803		Right SRD	Right SRD	0.325	-0.331, 0.858	0.231	-0.416, 1.02
	Rostral RVM	-0.231	-1.4, 0.82	-1.12	-2.31, 0.0281	Rostral RVM	-0.167	-1.39, 0.901	-0.243	-1.38, 0.82		Rostral RVM	Rostral RVM	-0.488	-0.93, 0.0205	-0.578	-1.18, 0.111
	Caudal RVM	-0.168	-1.36, 0.889	0.165	-0.909, 1.22	Caudal RVM	-0.246	-1.38, 0.84	0.158	-0.931, 1.27		Caudal RVM	Caudal RVM	-0.528	-0.905, -0.622	-0.646	-1.2, -0.0236
	Caudal DR	-0.115	-1.22, 1.05	-0.528	-1.5, 0.594	Caudal DR	-0.15	-1.14, 0.99	-0.547	-1.57, 0.595		Caudal DR	DR	-0.031	-0.558, 0.519	-0.043	-0.632, 0.515
	Rostral DR	-0.0373	-1.13, 1.11	0.000119	-1.12, 1.11	Rostral DR	-0.617	-1.61, 0.464	-0.0235	-1.09, 1.09		Rostral DR
	Left cVLPAG	0.741	-0.36, 1.83	0.124	-0.98, 1.23	Left cVLPAG	-0.0394	1.23, 1.08	0.246	-0.905, 1.29		Left cVLPAG	Left cVLPAG	-0.0392	-0.517, 0.513	-0.166	-0.645, 0.42
	Right cVLPAG	0.47	-0.771, 1.62	-0.2	-1.28, 0.928	Right cVLPAG	-0.0551	-1.17, 1.06	-0.225	-1.45, 0.96		Right cVLPAG	Right cVLPAG	0.0418	-0.452, 0.557	0.0303	-0.507, 0.806
	Left rVLPAG	0.283	-0.896, 1.33	-0.457	-1.67, 0.684	Left rVLPAG	-0.387	-1.53, 0.72	-0.423	-1.58, 0.644		Left rVLPAG	Left rVLPAG	-0.0061	-0.53, 0.494	0.0938	-0.421, 0.667
	Right rVLPAG	0.143	-0.998, 1.24	-0.341	-1.46, 0.864	Right rVLPAG	-0.345	-1.4, 0.741	-0.232	-1.39, 0.84		Right rVLPAG	Right rVLPAG	-0.201	-0.696, 0.356	0.0114	-0.548, 0.511
	Left cLPAG	0.601	-0.517, 1.81	0.318	-0.754, 1.44	Left cLPAG	0.204	-0.92, 1.28	-0.032	-1.15, 1.06		Left cLPAG	Left cLPAG	0.0486	-0.427, 0.553	0.0734	-0.438, 0.628
	Right cLPAG	0.875	-0.338, 2.11	0.379	-0.741, 1.76	Right cLPAG	0.0707	-1.04, 1.2	0.066	-1.05, 1.37		Right cLPAG	Right cLPAG	0.0837	-.396, 0.614	-0.024	-0.581, 0.678
	Left rLPAG	0.839	-0.227, 1.71	0.187	-0.913, 1.29	Left rLPAG	-0.39	-1.52, 0.686	-0.343	-1.44, 0.719		Left rLPAG	Left rLPAG	0.0902	-0.351, 0.658	-0.0037	-0.399, 0.502
	Right rLPAG	0.314	-0.887, 1.38	-0.0456	-1.16, 1.05	Right rLPAG	-0.0935	-1.26, 0.987	0.0262	-1.12, 1.07		Right rLPAG	Right rLPAG	-0.0691	-0.571, 0.444	0.0516	-0.467, 0.545
	Left mPB	0.53	-0.682, 1.57	-0.517	-1.7, 0.544	Left mPB	-0.108	-1.35, 0.949	-0.461	-1.64, 0.608		Left mPB	Left mPB	-0.253	-0.85, 0.258	-0.625	-1.33, -0.0396
	Right mPB	0.115	-1.16, 1.34	-0.907	-1.89, 0.227	Right mPB	-0.448	-1.66, 0.774	-0.232	-1.37, 0.913		Right mPB	Right mPB	0.142	-0.421, 0.542	-0.258	-0.945, 0.233
	Left lPB	0.274	-0.872, 1.48	-0.54	-1.57, 0.521	Left lPB	-0.118	-1.21, 1.13	-0.718	-1.65, 0.292		Left lPB	Left lPB	-0.0556	-0.613, 0.522	-0.39	-1.04, 0.200
	Right lPB	0.614	-0.65, 1.99	0.645	-0.44, 1.79	Right lPB	0.204	-0.865, 1.28	0.354	-0.771, 1.42		Right lPB	Right lPB	0.0515	-0.482, 0.517	-0.072	-0.562, 0.35
	Infralimbic left	0.0408	-1.12, 1.21	-0.415	-1.54, 0.707	Infralimbic left	-0.0988	-1.25, 1.05	-0.96	-2.04, 0.154		Infralimbic left	Infralimbic left	-0.0524	-0.58, 0.437	0.248	-0.273, 0.731
	Infralimbic right	-0.228	-1.55, 0.875	-0.603	-1.8, 0.556	Infralimbic right	-0.167	-1.42, 0.991	-1.15	-2.44, 0.0388		Infralimbic right	Infralimbic right	-0.247	-0.798, 0.26	0.243	-0.329, 0.733
	Prelimbic left	0.493	-0.686, 1.59	-0.14	-1.34, 0.988	Prelimbic left	0.251	-0.9, 1.27	-0.694	-1.94, 0.445		Prelimbic left	Prelimbic left	-0.0103	-0.566, 0.505	0.307	-0.429, 0.758
	Prelimbic right	0.441	-0.684, 1.56	-0.31	-1.48, 0.831	Prelimbic right	0.188	-0.98, 1.27	-0.6	-1.77, 0.502		Prelimbic right	Prelimbic right	-0.00267	-0.596, 0.522	0.233	-0.497, 0.775
	Cg1 av left (rostral + middle)	0.0786	-1.03, 1.14	-0.452	-1.52, 0.655	Cg1 av left (rostral + middle)	0.15	-1.03, 1.25	-0.563	-1.68, 0.562		Cg1 av left (rostral + middle)	ACC-Cg1 left	0.0711	-0.501, 0.596	0.44	-0.0644, 0.92
	Cg1 av right (rostral + middle)	0.503	-0.623, 1.49	-0.268	-1.42, 0.818	Cg1 av right (rostral + middle)	0.501	-0.648, 1.65	-0.371	-1.53, 0.718		Cg1 av right (rostral + middle)	ACC-Cg1 right	0.184	-0.432, 0.71	0.419	-0.126, 0.902
	Cg 1 caudal left	0.926	-0.327, 1.98	0.231	-0.907, 1.25	Cg 1 caudal left	0.599	-0.559, 1.77	-0.197	-1.38, 0.96		Cg 1 caudal left	MCC-Cg1 left	-0.0006	-0.598, 0.475	-0.137	-0.698, 0.472
	Cg 1 caudal right	0.539	-0.704, 2.18	0.051	-1.04, 1.29	Cg 1 caudal right	0.383	-0.759, 1.69	-0.365	-1.36, 0.767		Cg 1 caudal right	MCC-Cg1 right	0.0441	-0.527, 0.537	-0.331	-0.903, 0.321
	Cg2 caudal let	0.426	-0.709, 1.41	-0.595	-1.6, 0.549	Cg2 caudal let	0.348	-0.783, 1.45	-0.593	-1.74, 0.503		Cg2 caudal let	MCC-Cg2 left	0.114	-0.47, 0.605	0.172	-0.344, 0.662
	Cg2 caudal right	0.436	-0.665, 1.44	-0.373	-1.5, 0.742	Cg2 caudal right	0.25	-0.92, 1.3	-0.786	-1.83, 0.289		Cg2 caudal right	MCC-Cg2 right	0.184	-0.4, 0.686	0.134	-0.383, 0.64
	Cg2 rostral left	-0.0788	-1.14, 1.03	-0.777	-1.82, 0.342	Cg2 rostral left	0.0386	-1.08, 1.16	-0.649	-1.78, 0.479		Cg2 rostral left
	Cg2 rostral right	0.381	-0.721, 1.45	-0.527	-1.72, 0.625	Cg2 rostral right	0.342	-0.774, 1.52	-0.437	-1.68, 0.696		Cg2 rostral right
	BNST left	0.124	-1.01, 1.18	0.21	-0.891, 1.26	BNST left	0.0863	-1.03, 1.22	-0.551	-1.73, 0.579		BNST left	BNST left	0.323	-0.203, 0.904	0.0524	-0.347, 0.726
	BNST right	0.273	-0.939, 1.87	0.419	-0.704, 1.39	BNST right	0.0003	-1.11, 1.06	-0.529	-1.53, 0.652		BNST right	BNST right	0.179	-0.338, 0.713	0.255	-0.287, 0.863
	Nacc core left	0.55	-0.681, 1.72	0.247	-0.945, 1.2	Nacc core left	0.501	-0.743, 1.43	-0.3	-1.63, 0.785		Nacc core left	Nacc core left	0.202	-0.327, 0.75	0.394	-0.0957, 0.96
	Nacc core right	0.14	-0.98, 1.28	0.283	-0.92, 1.26	Nacc core right	0.577	-0.604, 1.53	-0.0742	-1.23, 0.975		Nacc core right	Nacc core right	0.0298	-0.506, 0.571	0.523	-0.0237, 1.06
	Nacc shell left	0.941	-0.381, 2.09	0.734	-0.431, 1.67	Nacc shell left	0.74	-0.319, 1.6	0.00916	-1.15, 1.13		Nacc shell left	Nacc shell left	0.0147	-0.501, 0.551	0.212	-0.304, 0.781
	Nacc shell right	0.673	-0.391, 1.58	0.521	-0.571, 1.46	Nacc shell right	-0.0811	-1.17, 1.11	0.439	-0.73, 0.151		Nacc shell right	Nacc shell right	-0.157	-0.697, 0.382	0.239	-0.249, 0.818
	Amy BLA avg left	0.333	-0.816, 1.37	0.193	-0.917, 1.24	Amy BLA avg left	0.497	-0.643, 1.55	-0.628	-1.86, 0.576		Amy BLA avg left	Amy BLA avg left	0.199	-0.332, 0.679	0.419	-0.0922, 0.947
	Amy BLA avg right	0.567	-0.571, 1.54	0.39	-0.757, 1.55	Amy BLA avg right	0.887	-0.275, 1.69	0.232	-1.2, 1.43		Amy BLA avg right	Amy BLA avg right	0.428	-0.112, 0.872	0.282	-0.195, 0.796
	Amy CeA avg left	-0.0645	-1.18, 1.04	-0.415	-1.51, 0.722	Amy CeA avg left	0.328	-0.797, 1.29	-0.678	-1.88, 0.607		Amy CeA avg left	Amy CeA avg left	-0.129	-0.709, 0.5	0.254	-0.366, 0.773
	Amy CeA avg right	0.444	-0.71, 1.5	0.225	-0.881, 1.32	Amy CeA avg right	0.621	-0.553, 1.53	0.155	-1.17, 1.39		Amy CeA avg right	Amy CeA avg right	0.122	-0.436, 0.658	0.442	-0.103, 1.04
	Amy MeA av left	-0.661	-1.88, 0.577	-0.425	-1.94, 0.775	Amy MeA av left	-0.154	-121, 0.95	-0.489	-1.72, 0.732		Amy MeA av left	Amy MeA av left	0.0945	-0.517, 0.683	0.0825	-0.509, 0.697
	Amy MeA av right	-0.202	-1.43, 1.0	-0.184	-1.42, 0.921	Amy MeA av right	0.0888	-1.01, 1.2	-0.353	-1.43, 0.894		Amy MeA av right	Amy MeA av right	0.264	-0.262, 0.757	0.313	-0.149, 0.764
	S1 av left	0.643	-0.454, 1.46	-0.386	-1.75, 0.688	S1 av left	0.36	-0.756, 1.47	-0.109	-1.39, 1.12		S1 av left	S1 Left	-0.639	-1.14, -0.123	-0.00362	-0.605, 0.567
	S1 av right	0.814	-0.295, 1.99	-0.393	-1.53, 0.743	S1 av right	0.503	-0.613, 1.77	-0.529	1.68, 0.59		S1 av right	S1 Right	-0.102	-0.594, 0.399	-0.335	-0.924, 0.235
	S1 caudal left	0.383	-0.771, 1.38	-0.302	-1.59, 0.78	S1 caudal left )	0.604	-0.493, 1.75	0.0431	-1.24, 1.29		S1 caudal left
	S1 caudal right	0.751	-0.346, 1.88	-0.473	-1.65, 0.631	S1 caudal right	0.76	-0.369, 2.06	-0.315	-1.49, 0.821		S1 caudal right
	S1 Rostral left	0.347	-0.862, 1.32	-0.405	-1.78, 0.855	S1 Rostral left	0.0115	-1.16, 1.09	-0.322	-1.62, 0.863		S1 Rostral left
	S1 Rostral right	0.948	-0.468, 3.08	-0.172	-1.38, 1.12	S1 Rostral right	0.34	-0.903, 1.69	-0.795	-1.82, 0.369		S1 Rostral right
	M1 average left	0.204	-1.16, 1.23	-0.135	-1.32, 0.931	M1 average left	0.232	-0.911, 1.45	-0.532	-1.78, 0.727		M1 average left	M1 Left	-0.0156	-0.546, 0.541	0.163	-0.396, 0.821
	M1 average right	0.544	-0.474, 1.6	0.0235	-1.17, 1.1	M1 average right	0.381	-0.768, 1.68	-0.581	-1.89, 0.591		M1 average right	M1 Right	-0.0238	-0.525, 0.496	-0.387	-1.03, 0.241
	M1 Caudal left	0.337	-0.976, 1.34	0.18	-1.03, 1.15	M1 Caudal left	0.387	-0.764, 1.62	-0.304	-1.61, 0.929		M1 Caudal left
	M1 Caudal right	0.282	-0.75, 1.38	-0.00443	-1.18, 1.03	M1 Caudal right	0.462	-0.727, 1.68	-0.313	-1.65, 0.887		M1 Caudal right
	M1 rostral left	0.052	-1.15, 1.15	-0.471	-1.65, 0.844	M1 rostral left	0.0754	-1.06, 1.29	-0.794	-2.02, 0.435		M1 rostral left
	M1 rostral right	0.89	-0.28, 1.99	0.202	-1.05, 1.37	M1 rostral right	0.371	-0.848, 1.71	-0.727	-1.99, 0.409		M1 rostral right
	Caud LC (left)	-0.184	-1.4, 0.961	-0.573	-1.71, 0.656	Caud LC (left)	-0.318	-1.4, 0.871	-0.0126	-1.15, 1.13		Caud LC (left)	Caud LC (left)	-0.152	-0.679, 0.418	-0.503	-1.08, 0.0411
	Caud LC (right)	-0.0737	-1.22, 1.02	-1.03	-2.17, 0.272	Caud LC (right)	-0.666	-1.8, 0.637	-0.256	-1.42, 0.877		Caud LC (right)	Caud LC (right)	0.0878	-0.396, 0.584	-0.184	-0.725, 0.33
	Rostral LC (left)	0.438	-0.627, 1.65	0.0183	-1.3, 1.17	Rostral LC (left)	0.11	1.39, 1.44	-0.806	-2.43, 0.32		Rostral LC (left)	Rostral LC (left)	-0.359	-0.882, 0.216	-0.537	-1.1, 0.047
	Rostral LC (right)	-0.103	-1.25, 1.05	-0.221	-1.37, 0.874	Rostral LC (right)	-0.274	-1.75, 1.04	-0.471	-1.58, 0.635		Rostral LC (right)	Rostral LC (right)	0.145	-0.35, 0.687	-0.415	-0.884, 0.025
	OFC (left)	0.428	-0.75, 1.4	-0.578	-1.72, 0.51	OFC (left)	0.556	-0.767, 1.76	-0.239	-1.7, 1.27		OFC (left)	OFC (left)	-0.186	-0.731, 0.39	0.949	0.363, 1.58
	OFC (right)	-0.29	-1.47, 0.766	-0.546	-1.74, 0.62	OFC (right)	-0.156	-1.29, 1.07	-0.827	-2.16, 0.629		OFC (right)	OFC (right)	-0.123	-0.63, 0.54	-0.125	-0.574, 0.411
	Claustrum (left)	0.304	-0.859, 1.36	-0.606	-1.6, 0.412	Claustrum (left)	0.707	-0.508, 1.95	-0.378	-1.38, 0.906		Claustrum (left)	Claustrum (left)	-0.155	-0.678, 0.379	0.0969	-0.461, 0.644
	Claustrum (right)	-0.0658	-1.12, 1.01	-0.484	-1.49, 0.551	Claustrum (right)	0.269	-0.812, 1.48	-0.68	-1.52, 0.332		Claustrum (right)	Claustrum (right)	-0.207	-0.729, 0.323	-0.195	-0.724, 0.381
	Anterior insula (left)	0.364	-0.692, 1.43	-0.646	-1.69, 0.424	Anterior insula (left)	0.402	-0.843, 1.63	-0.453	-1.64, 0.884		Anterior insula (left)	Anterior insula (left)	-0.00137	-0.538, 0.505	0.186	-0.365, 0.787
	Anterior insula (right)	-0.0469	-1.2, 0.992	-0.475	-1.55, 0.577	Anterior insula (right)	0.181	-0.933, 1.38	-0.993	-1.87, 0.0729		Anterior insula (right)	Anterior insula (right)	0.136	-0.431, 0.647	-0.114	-0.681, 0.478
	Posterior insula (left)	0.441	-0.697, 1.39	-0.423	-1.6, 0.759	Posterior insula (left)	0.535	-0.616, 1.67	-0.131	1.23, 0.982		Posterior insula (left)	Posterior insula (left)	-0.00465	-0.519, 0.493	0.059	-0.468, 0.613
	Posterior insula (right)	0.369	-0.808, 1.32	-0.255	-1.47, 0.839	Posterior insula (right)	0.565	-0.589, 1.54	-0.196	-1.39, 0.832		Posterior insula (right)	Posterior insula (right)	-0.077	-0.618, 0.475	-0.302	-0.831, 0.229
	Anterior olfactory*	0.119	-1.05, 1.28	-0.0311	-1.16, 1.18	Anterior olfactory*	-0.00287	-1.12, 1.11	-0.22	-1.36, 0.9		Anterior olfactory*	dDLPFC left*	0.395	-0.238, 0.87	0.151	-0.54, 0.47
	Anterior olfactory right*	0.161	-0.963, 1.36	-0.0958	-1.19, 1.12	Anterior olfactory right*	0.22	-0.945, 1.28	-0.325	-1.47, 0.72		Anterior olfactory right*	dDLPFC right*	0.182	-0.403, 0.694	0.508	-0.907, 0.201
	Piriform cortex*	0.209	-1.0, 1.28	-0.439	-1.57, 0.699	Piriform cortex*	0.36	-0.76, 1.45	-0.242	-1.4, 0.89		Piriform cortex*	vDLPFC left*	0.126	-0.496, 0.614	0.648	-0.496, 0.643
	Piriform cortex right*	0.107	-1.08, 1.13	-0.456	-1.64, 0.642	Piriform cortex right*	0.325	-0.823, 1.43	-0.296	-1.53, 0.794		Piriform cortex right*	vDLPFC right*	0.337	-0.305, 0.801	0.232	-0.795, 195

## Sheet: Figure 4
	Rat												Human
	Minimal context					Enhanced context
		Placebo vs. Control		Nocebo vs. Control			Placebo vs. Control		Nocebo vs. Control					Placebo vs. Control		Nocebo vs. Control
	ROI	Cohen's D	CI	Cohen's D	CI	ROI	Cohen's D	CI	Cohen's D	CI		RAT ROI	ROI	Hedges' g	CI	Hedges' g	CI
	Left gracile	1.02	-0.207, 2.18	0.163	-0.931, 1.16	Left gracile	0.67	-0.514, 1.75	-0.208	-1.27, 0.834		Left gracile	Left gracile	-0.193	-0.804, 0.454	0.0867	-0.709, 0.784
	Right Gracile	2.14	0.685, 3.99	1.03	-0.146, 2.37	Right Gracile	1.19	0.0307, 2.27	0.654	-0.454, 1.69		Right Gracile	Right Gracile	0.292	-0.302, 0.839	0.621	0.068, 1.15
	rostral PVT	0.595	-0.475, 1.49	-0.402	-1.63, 0.683	rostral PVT	-0.00577	-1.2, 1.09	-0.762	-1.96, 0.437		rostral PVT	Left rostral PVT	0.0665	-0.45, 0.62	0.295	-0.253, 0.932
													right rostral PVT	-0.296	-0.818, 0.224	0.431	-0.038, 1.03
	caudal PVT	0.597	-0.583, 1.62	0.1	-1.01, 1.2	caudal PVT	-0.148	-1.28, 0.963	-0.598	-1.71, 0.505		caudal PVT	left caudal PVT	-0.0036	-0.558, 0.547	0.292	-0.253, 0.972
													right caudal PVT	-0.268	0.799, 0.246	0.454	-0.0576, 1.03
	PVH left	-0.253	-1.29, 0.932	-0.552	-1.58, 0.687	PVH left	-0.0454	-1.15, 1.06	-0.672	-1.6, 0.433		PVH left	Left PVH	0.584	-0.0726, 1.08	0.616	-0.0886, 1.1
	PVH right	0.0186	-1.05, 1.28	-0.306	-1.41, 0.797	PVH right	0.0453	-1.03, 1.16	-0.543	-1.53, 0.698		PVH right	Right PVH	0.318	-0.253, 0.777	0.525	-0.129, 1.03
	Septal	0.623	-0.705, 1.6	0.0895	-1.08, 1.18	Septal	0.187	-0.957, 1.3	-0.484	-1.57, 0.583		Septal	Left Septal	0.318	-0.239, 0.875	0.235	-0.248, 0.736
													Right Septal	0.255	-0.246, 0.804	0.097	-0.361, 0.637
	Left SRD	0.288	-0.794, 1.53	0.489	-0.66, 1.57	Left SRD	-0.326	-1.35, 0.763	0.343	-0.768, 1.39		Left SRD	Left SRD	0.344	-0.18, 0.851	0.16	-0.478, 1.03
	Right SRD	0.293	-0.804, 1.35	-0.494	-1.47, 0.636	Right SRD	0.327	-0.732, 1.47	-0.31	-1.45, 0.803		Right SRD	Right SRD	0.325	-0.331, 0.858	0.231	-0.416, 1.02
	Rostral RVM	-0.231	-1.4, 0.82	-1.12	-2.31, 0.0281	Rostral RVM	-0.167	-1.39, 0.901	-0.243	-1.38, 0.82		Rostral RVM	Rostral RVM	-0.488	-0.93, 0.0205	-0.578	-1.18, 0.111
	Caudal RVM	-0.168	-1.36, 0.889	0.165	-0.909, 1.22	Caudal RVM	-0.246	-1.38, 0.84	0.158	-0.931, 1.27		Caudal RVM	Caudal RVM	-0.528	-0.905, -0.622	-0.646	-1.2, -0.0236
	Caudal DR	-0.115	-1.22, 1.05	-0.528	-1.5, 0.594	Caudal DR	-0.15	-1.14, 0.99	-0.547	-1.57, 0.595		Caudal DR	DR	-0.031	-0.558, 0.519	-0.043	-0.632, 0.515
	Rostral DR	-0.0373	-1.13, 1.11	0.000119	-1.12, 1.11	Rostral DR	-0.617	-1.61, 0.464	-0.0235	-1.09, 1.09		Rostral DR
	Left cVLPAG	0.741	-0.36, 1.83	0.124	-0.98, 1.23	Left cVLPAG	-0.0394	1.23, 1.08	0.246	-0.905, 1.29		Left cVLPAG	Left cVLPAG	-0.0392	-0.517, 0.513	-0.166	-0.645, 0.42
	Right cVLPAG	0.47	-0.771, 1.62	-0.2	-1.28, 0.928	Right cVLPAG	-0.0551	-1.17, 1.06	-0.225	-1.45, 0.96		Right cVLPAG	Right cVLPAG	0.0418	-0.452, 0.557	0.0303	-0.507, 0.806
	Left rVLPAG	0.283	-0.896, 1.33	-0.457	-1.67, 0.684	Left rVLPAG	-0.387	-1.53, 0.72	-0.423	-1.58, 0.644		Left rVLPAG	Left rVLPAG	-0.0061	-0.53, 0.494	0.0938	-0.421, 0.667
	Right rVLPAG	0.143	-0.998, 1.24	-0.341	-1.46, 0.864	Right rVLPAG	-0.345	-1.4, 0.741	-0.232	-1.39, 0.84		Right rVLPAG	Right rVLPAG	-0.201	-0.696, 0.356	0.0114	-0.548, 0.511
	Left cLPAG	0.601	-0.517, 1.81	0.318	-0.754, 1.44	Left cLPAG	0.204	-0.92, 1.28	-0.032	-1.15, 1.06		Left cLPAG	Left cLPAG	0.0486	-0.427, 0.553	0.0734	-0.438, 0.628
	Right cLPAG	0.875	-0.338, 2.11	0.379	-0.741, 1.76	Right cLPAG	0.0707	-1.04, 1.2	0.066	-1.05, 1.37		Right cLPAG	Right cLPAG	0.0837	-.396, 0.614	-0.024	-0.581, 0.678
	Left rLPAG	0.839	-0.227, 1.71	0.187	-0.913, 1.29	Left rLPAG	-0.39	-1.52, 0.686	-0.343	-1.44, 0.719		Left rLPAG	Left rLPAG	0.0902	-0.351, 0.658	-0.0037	-0.399, 0.502
	Right rLPAG	0.314	-0.887, 1.38	-0.0456	-1.16, 1.05	Right rLPAG	-0.0935	-1.26, 0.987	0.0262	-1.12, 1.07		Right rLPAG	Right rLPAG	-0.0691	-0.571, 0.444	0.0516	-0.467, 0.545
	Left mPB	0.53	-0.682, 1.57	-0.517	-1.7, 0.544	Left mPB	-0.108	-1.35, 0.949	-0.461	-1.64, 0.608		Left mPB	Left mPB	-0.253	-0.85, 0.258	-0.625	-1.33, -0.0396
	Right mPB	0.115	-1.16, 1.34	-0.907	-1.89, 0.227	Right mPB	-0.448	-1.66, 0.774	-0.232	-1.37, 0.913		Right mPB	Right mPB	0.142	-0.421, 0.542	-0.258	-0.945, 0.233
	Left lPB	0.274	-0.872, 1.48	-0.54	-1.57, 0.521	Left lPB	-0.118	-1.21, 1.13	-0.718	-1.65, 0.292		Left lPB	Left lPB	-0.0556	-0.613, 0.522	-0.39	-1.04, 0.200
	Right lPB	0.614	-0.65, 1.99	0.645	-0.44, 1.79	Right lPB	0.204	-0.865, 1.28	0.354	-0.771, 1.42		Right lPB	Right lPB	0.0515	-0.482, 0.517	-0.072	-0.562, 0.35
	Infralimbic left	0.0408	-1.12, 1.21	-0.415	-1.54, 0.707	Infralimbic left	-0.0988	-1.25, 1.05	-0.96	-2.04, 0.154		Infralimbic left	Infralimbic left	-0.0524	-0.58, 0.437	0.248	-0.273, 0.731
	Infralimbic right	-0.228	-1.55, 0.875	-0.603	-1.8, 0.556	Infralimbic right	-0.167	-1.42, 0.991	-1.15	-2.44, 0.0388		Infralimbic right	Infralimbic right	-0.247	-0.798, 0.26	0.243	-0.329, 0.733
	Prelimbic left	0.493	-0.686, 1.59	-0.14	-1.34, 0.988	Prelimbic left	0.251	-0.9, 1.27	-0.694	-1.94, 0.445		Prelimbic left	Prelimbic left	-0.0103	-0.566, 0.505	0.307	-0.429, 0.758
	Prelimbic right	0.441	-0.684, 1.56	-0.31	-1.48, 0.831	Prelimbic right	0.188	-0.98, 1.27	-0.6	-1.77, 0.502		Prelimbic right	Prelimbic right	-0.00267	-0.596, 0.522	0.233	-0.497, 0.775
	Cg1 av left (rostral + middle)	0.0786	-1.03, 1.14	-0.452	-1.52, 0.655	Cg1 av left (rostral + middle)	0.15	-1.03, 1.25	-0.563	-1.68, 0.562		Cg1 av left (rostral + middle)	ACC-Cg1 left	0.0711	-0.501, 0.596	0.44	-0.0644, 0.92
	Cg1 av right (rostral + middle)	0.503	-0.623, 1.49	-0.268	-1.42, 0.818	Cg1 av right (rostral + middle)	0.501	-0.648, 1.65	-0.371	-1.53, 0.718		Cg1 av right (rostral + middle)	ACC-Cg1 right	0.184	-0.432, 0.71	0.419	-0.126, 0.902
	Cg 1 caudal left	0.926	-0.327, 1.98	0.231	-0.907, 1.25	Cg 1 caudal left	0.599	-0.559, 1.77	-0.197	-1.38, 0.96		Cg 1 caudal left	MCC-Cg1 left	-0.0006	-0.598, 0.475	-0.137	-0.698, 0.472
	Cg 1 caudal right	0.539	-0.704, 2.18	0.051	-1.04, 1.29	Cg 1 caudal right	0.383	-0.759, 1.69	-0.365	-1.36, 0.767		Cg 1 caudal right	MCC-Cg1 right	0.0441	-0.527, 0.537	-0.331	-0.903, 0.321
	Cg2 caudal let	0.426	-0.709, 1.41	-0.595	-1.6, 0.549	Cg2 caudal let	0.348	-0.783, 1.45	-0.593	-1.74, 0.503		Cg2 caudal let	MCC-Cg2 left	0.114	-0.47, 0.605	0.172	-0.344, 0.662
	Cg2 caudal right	0.436	-0.665, 1.44	-0.373	-1.5, 0.742	Cg2 caudal right	0.25	-0.92, 1.3	-0.786	-1.83, 0.289		Cg2 caudal right	MCC-Cg2 right	0.184	-0.4, 0.686	0.134	-0.383, 0.64
	Cg2 rostral left	-0.0788	-1.14, 1.03	-0.777	-1.82, 0.342	Cg2 rostral left	0.0386	-1.08, 1.16	-0.649	-1.78, 0.479		Cg2 rostral left
	Cg2 rostral right	0.381	-0.721, 1.45	-0.527	-1.72, 0.625	Cg2 rostral right	0.342	-0.774, 1.52	-0.437	-1.68, 0.696		Cg2 rostral right
	BNST left	0.124	-1.01, 1.18	0.21	-0.891, 1.26	BNST left	0.0863	-1.03, 1.22	-0.551	-1.73, 0.579		BNST left	BNST left	0.323	-0.203, 0.904	0.0524	-0.347, 0.726
	BNST right	0.273	-0.939, 1.87	0.419	-0.704, 1.39	BNST right	0.0003	-1.11, 1.06	-0.529	-1.53, 0.652		BNST right	BNST right	0.179	-0.338, 0.713	0.255	-0.287, 0.863
	Nacc core left	0.55	-0.681, 1.72	0.247	-0.945, 1.2	Nacc core left	0.501	-0.743, 1.43	-0.3	-1.63, 0.785		Nacc core left	Nacc core left	0.202	-0.327, 0.75	0.394	-0.0957, 0.96
	Nacc core right	0.14	-0.98, 1.28	0.283	-0.92, 1.26	Nacc core right	0.577	-0.604, 1.53	-0.0742	-1.23, 0.975		Nacc core right	Nacc core right	0.0298	-0.506, 0.571	0.523	-0.0237, 1.06
	Nacc shell left	0.941	-0.381, 2.09	0.734	-0.431, 1.67	Nacc shell left	0.74	-0.319, 1.6	0.00916	-1.15, 1.13		Nacc shell left	Nacc shell left	0.0147	-0.501, 0.551	0.212	-0.304, 0.781
	Nacc shell right	0.673	-0.391, 1.58	0.521	-0.571, 1.46	Nacc shell right	-0.0811	-1.17, 1.11	0.439	-0.73, 0.151		Nacc shell right	Nacc shell right	-0.157	-0.697, 0.382	0.239	-0.249, 0.818
	Amy BLA avg left	0.333	-0.816, 1.37	0.193	-0.917, 1.24	Amy BLA avg left	0.497	-0.643, 1.55	-0.628	-1.86, 0.576		Amy BLA avg left	Amy BLA avg left	0.199	-0.332, 0.679	0.419	-0.0922, 0.947
	Amy BLA avg right	0.567	-0.571, 1.54	0.39	-0.757, 1.55	Amy BLA avg right	0.887	-0.275, 1.69	0.232	-1.2, 1.43		Amy BLA avg right	Amy BLA avg right	0.428	-0.112, 0.872	0.282	-0.195, 0.796
	Amy CeA avg left	-0.0645	-1.18, 1.04	-0.415	-1.51, 0.722	Amy CeA avg left	0.328	-0.797, 1.29	-0.678	-1.88, 0.607		Amy CeA avg left	Amy CeA avg left	-0.129	-0.709, 0.5	0.254	-0.366, 0.773
	Amy CeA avg right	0.444	-0.71, 1.5	0.225	-0.881, 1.32	Amy CeA avg right	0.621	-0.553, 1.53	0.155	-1.17, 1.39		Amy CeA avg right	Amy CeA avg right	0.122	-0.436, 0.658	0.442	-0.103, 1.04
	Amy MeA av left	-0.661	-1.88, 0.577	-0.425	-1.94, 0.775	Amy MeA av left	-0.154	-121, 0.95	-0.489	-1.72, 0.732		Amy MeA av left	Amy MeA av left	0.0945	-0.517, 0.683	0.0825	-0.509, 0.697
	Amy MeA av right	-0.202	-1.43, 1.0	-0.184	-1.42, 0.921	Amy MeA av right	0.0888	-1.01, 1.2	-0.353	-1.43, 0.894		Amy MeA av right	Amy MeA av right	0.264	-0.262, 0.757	0.313	-0.149, 0.764
	S1 av left	0.643	-0.454, 1.46	-0.386	-1.75, 0.688	S1 av left	0.36	-0.756, 1.47	-0.109	-1.39, 1.12		S1 av left	S1 Left	-0.639	-1.14, -0.123	-0.00362	-0.605, 0.567
	S1 av right	0.814	-0.295, 1.99	-0.393	-1.53, 0.743	S1 av right	0.503	-0.613, 1.77	-0.529	1.68, 0.59		S1 av right	S1 Right	-0.102	-0.594, 0.399	-0.335	-0.924, 0.235
	S1 caudal left	0.383	-0.771, 1.38	-0.302	-1.59, 0.78	S1 caudal left )	0.604	-0.493, 1.75	0.0431	-1.24, 1.29		S1 caudal left
	S1 caudal right	0.751	-0.346, 1.88	-0.473	-1.65, 0.631	S1 caudal right	0.76	-0.369, 2.06	-0.315	-1.49, 0.821		S1 caudal right
	S1 Rostral left	0.347	-0.862, 1.32	-0.405	-1.78, 0.855	S1 Rostral left	0.0115	-1.16, 1.09	-0.322	-1.62, 0.863		S1 Rostral left
	S1 Rostral right	0.948	-0.468, 3.08	-0.172	-1.38, 1.12	S1 Rostral right	0.34	-0.903, 1.69	-0.795	-1.82, 0.369		S1 Rostral right
	M1 average left	0.204	-1.16, 1.23	-0.135	-1.32, 0.931	M1 average left	0.232	-0.911, 1.45	-0.532	-1.78, 0.727		M1 average left	M1 Left	-0.0156	-0.546, 0.541	0.163	-0.396, 0.821
	M1 average right	0.544	-0.474, 1.6	0.0235	-1.17, 1.1	M1 average right	0.381	-0.768, 1.68	-0.581	-1.89, 0.591		M1 average right	M1 Right	-0.0238	-0.525, 0.496	-0.387	-1.03, 0.241
	M1 Caudal left	0.337	-0.976, 1.34	0.18	-1.03, 1.15	M1 Caudal left	0.387	-0.764, 1.62	-0.304	-1.61, 0.929		M1 Caudal left
	M1 Caudal right	0.282	-0.75, 1.38	-0.00443	-1.18, 1.03	M1 Caudal right	0.462	-0.727, 1.68	-0.313	-1.65, 0.887		M1 Caudal right
	M1 rostral left	0.052	-1.15, 1.15	-0.471	-1.65, 0.844	M1 rostral left	0.0754	-1.06, 1.29	-0.794	-2.02, 0.435		M1 rostral left
	M1 rostral right	0.89	-0.28, 1.99	0.202	-1.05, 1.37	M1 rostral right	0.371	-0.848, 1.71	-0.727	-1.99, 0.409		M1 rostral right
	Caud LC (left)	-0.184	-1.4, 0.961	-0.573	-1.71, 0.656	Caud LC (left)	-0.318	-1.4, 0.871	-0.0126	-1.15, 1.13		Caud LC (left)	Caud LC (left)	-0.152	-0.679, 0.418	-0.503	-1.08, 0.0411
	Caud LC (right)	-0.0737	-1.22, 1.02	-1.03	-2.17, 0.272	Caud LC (right)	-0.666	-1.8, 0.637	-0.256	-1.42, 0.877		Caud LC (right)	Caud LC (right)	0.0878	-0.396, 0.584	-0.184	-0.725, 0.33
	Rostral LC (left)	0.438	-0.627, 1.65	0.0183	-1.3, 1.17	Rostral LC (left)	0.11	1.39, 1.44	-0.806	-2.43, 0.32		Rostral LC (left)	Rostral LC (left)	-0.359	-0.882, 0.216	-0.537	-1.1, 0.047
	Rostral LC (right)	-0.103	-1.25, 1.05	-0.221	-1.37, 0.874	Rostral LC (right)	-0.274	-1.75, 1.04	-0.471	-1.58, 0.635		Rostral LC (right)	Rostral LC (right)	0.145	-0.35, 0.687	-0.415	-0.884, 0.025
	OFC (left)	0.428	-0.75, 1.4	-0.578	-1.72, 0.51	OFC (left)	0.556	-0.767, 1.76	-0.239	-1.7, 1.27		OFC (left)	OFC (left)	-0.186	-0.731, 0.39	0.949	0.363, 1.58
	OFC (right)	-0.29	-1.47, 0.766	-0.546	-1.74, 0.62	OFC (right)	-0.156	-1.29, 1.07	-0.827	-2.16, 0.629		OFC (right)	OFC (right)	-0.123	-0.63, 0.54	-0.125	-0.574, 0.411
	Claustrum (left)	0.304	-0.859, 1.36	-0.606	-1.6, 0.412	Claustrum (left)	0.707	-0.508, 1.95	-0.378	-1.38, 0.906		Claustrum (left)	Claustrum (left)	-0.155	-0.678, 0.379	0.0969	-0.461, 0.644
	Claustrum (right)	-0.0658	-1.12, 1.01	-0.484	-1.49, 0.551	Claustrum (right)	0.269	-0.812, 1.48	-0.68	-1.52, 0.332		Claustrum (right)	Claustrum (right)	-0.207	-0.729, 0.323	-0.195	-0.724, 0.381
	Anterior insula (left)	0.364	-0.692, 1.43	-0.646	-1.69, 0.424	Anterior insula (left)	0.402	-0.843, 1.63	-0.453	-1.64, 0.884		Anterior insula (left)	Anterior insula (left)	-0.00137	-0.538, 0.505	0.186	-0.365, 0.787
	Anterior insula (right)	-0.0469	-1.2, 0.992	-0.475	-1.55, 0.577	Anterior insula (right)	0.181	-0.933, 1.38	-0.993	-1.87, 0.0729		Anterior insula (right)	Anterior insula (right)	0.136	-0.431, 0.647	-0.114	-0.681, 0.478
	Posterior insula (left)	0.441	-0.697, 1.39	-0.423	-1.6, 0.759	Posterior insula (left)	0.535	-0.616, 1.67	-0.131	1.23, 0.982		Posterior insula (left)	Posterior insula (left)	-0.00465	-0.519, 0.493	0.059	-0.468, 0.613
	Posterior insula (right)	0.369	-0.808, 1.32	-0.255	-1.47, 0.839	Posterior insula (right)	0.565	-0.589, 1.54	-0.196	-1.39, 0.832		Posterior insula (right)	Posterior insula (right)	-0.077	-0.618, 0.475	-0.302	-0.831, 0.229
	Anterior olfactory*	0.119	-1.05, 1.28	-0.0311	-1.16, 1.18	Anterior olfactory*	-0.00287	-1.12, 1.11	-0.22	-1.36, 0.9		Anterior olfactory*	dDLPFC left*	0.395	-0.238, 0.87	0.151	-0.54, 0.47
	Anterior olfactory right*	0.161	-0.963, 1.36	-0.0958	-1.19, 1.12	Anterior olfactory right*	0.22	-0.945, 1.28	-0.325	-1.47, 0.72		Anterior olfactory right*	dDLPFC right*	0.182	-0.403, 0.694	0.508	-0.907, 0.201
	Piriform cortex*	0.209	-1.0, 1.28	-0.439	-1.57, 0.699	Piriform cortex*	0.36	-0.76, 1.45	-0.242	-1.4, 0.89		Piriform cortex*	vDLPFC left*	0.126	-0.496, 0.614	0.648	-0.496, 0.643
	Piriform cortex right*	0.107	-1.08, 1.13	-0.456	-1.64, 0.642	Piriform cortex right*	0.325	-0.823, 1.43	-0.296	-1.53, 0.794		Piriform cortex right*	vDLPFC right*	0.337	-0.305, 0.801	0.232	-0.795, 195

## Sheet: Figure 5 rat
	100-AO-L	101-Piriform-L	102-OFC-L	103-Claus-L	104-PrL-L	105-IL-L	106-aINS-L	107-pINS-L	108-S1-L	109-M1-2-L	110-Cg1-L	111-Cg2-L	112-RSD-L	113-RSGc-L	114-BNST-L	115-NaCo-L	116-NaSh-L	117-BLA-L	118-CeA-L	119-MeA-L	120-rVLPAG-L	121-cVLPAG-L	122-rLPAG-L	123-cLPAG-L	125-rLC-L	126-cLC-L	127-PBl-L	128-PBm-L	129-SRD-L	130-Gracile-L	131-PVH-L	132-Septal	133-rPVT	134-cPVT	135-Arc	136-rDR	137-cDR	138-rRVM	139-cRVM	140-PVH-R	141-Gracile-R	142-SRD-R	143-PBm-R	144-PBl-R	145-cLC-R	146-rLC-R	148-cLPAG-R	149-rLPAG-R	150-cVLPAG-R
100-AO-L		4					2	2	0		0		0	0	0		2	0	0				0		0	0		0				0	0	0									0
101-Piriform-L	3		2		0	2	3	3	0	0	0	0	0	0	3		2	2		2	0	0			0			0			0	0	0	0			0			0			0				0
102-OFC-L		4		2			2	2		2	0		2	1.5			2											1						2										0
103-Claus-L			3				2.5		1	1.5								1		0							2	2				0		3									0	0				0
104-PrL-L		1				4	1	1	0		1	1	1	1			3	3		2						0		1				3		3		3						0		0				1.5
105-IL-L		2.5			3		3				2	1.5	0.5		3																		3	3
106-aINS-L	1	3	2	2	4	3		3	2	0	0.5	0	0	0				3		0	3					3		2				0	0	0		2
107-pINS-L	1	4	2		4		3		2	0	0.5		0	0	3		3	3			3		1	1	0	3	0	2				0	0	0		2				0					0		0
108-S1-L	0	0		2	1		3	3		3	1		0	0	0			0	0	0	1.5	1.5		1.5		0.5		0				0				0				0			0		0		0	0
109-M1-2-L		1	3	4			0	0	0			0		0	0			2	0	0	0		1					0				0		0		1				0
110-Cg1-L	0.5	1	1		2	1.5	0.5	0.5	0			1	1	1			1			0			3		2	2						0	1.5					0			0			3				0
111-Cg2-L		0			2	1	0			2	0.5		1	1														3	0		0	0	1.5	1.5				0				0		3	0		0	0	1
112-RSD-L	0	0	0.5		1	2	0	0	0		2	2		3			0	0	0	0						0			0		0	0	0	0				0							0		0
113-RSGc-L	0	0	0		1		3	3	0	0	2	2	4				0	0			0				0			0	0			0										0			0	0		0
114-BNST-L	0	0				1		1	0	0							0	0.5	3	3		3			1		2	2				3	1	1			2			4
115-NaCo-L																	2		0.5														0										0
116-NaSh-L	0	0	1		0			0			0		0	0	2	2			0						0			0				0								0	0		0			0
117-BLA-L	2	2		3	3		3	3	0	2.5			0	0	2				3	1			1	1	0	0		0				2				3												0
118-CeA-L	0								0	0			0		3	0	1.5	1		0			3		3							2											0
119-MeA-L		3		2	2		1		0	0	0		0		3			0	2		3	3	1		2							3	2	3					0
120-rVLPAG-L		0					2	2	0	0				0						0			3	3	3	3		2.5				0							3	4							0.5	0.5
121-cVLPAG-L		0							0						1					0				3									2	3			3								3		0.5	0.5	3
122-rLPAG-L	0							0		0	0							0	2.5	0	3			2	3	3						1	2			3			3	3						2	2	2
123-cLPAG-L								0	0									0			3	3	2					1.5			3	1				3											2	2
125-rLC-L	1	3						0			2			0	3		0.5	3	3	0	0.5		0				2	1		0		3		3					1	1		0	0.5			3
126-cLC-L	1				4		3	3	0		2		0					3			0.5		0								3		3
127-PBl-L				1				1							3										3			0	0	0													0	1
128-PBm-L	0	0	1	1	2		2	2	0	2		0		0	2		0	2			3			2	2		0		0			3	3										1	1	0	0
129-SRD-L												0	0	0													0	0		2		1								0		3						3
130-Gracile-L																									0		1		0										0							0
131-PVH-L		0										0	0											2		3							3							1
132-Septal	1.5	3		0	1.5		0	0	0	0	0	0	0	2	3		2	3	0	3	2		1	1	1			3	0					1		1.5						0		3	1
133-rPVT	1	1				3	1	1			1	1	0		3	3				1		0	1			3		2			3			0				0	0	3
134-cPVT	2	0	0	1.5	3	3	4	4		0		1	0		3					3		0			3							3	0						0	3	0			0			2		0
135-Arc																																								4
136-rDR					3		2	2	0	3								3					1	1								3					0
137-cDR		1.5													2.5							3														3					0						0		0
138-rRVM											1	1	0																				3						0		0					3
139-cRVM																				0	0		0		3					0			3	3				0								3		0
140-PVH-R		0						0	0	0					1		0				3		2		0.5	0.5			2		1		3	3	4								3				1		3
141-Gracile-R											0						0																	0			0	0
142-SRD-R					0							0		0											1				3			0												3
143-PBm-R	0	0		0					0							0	0		0						0.5		1	1												3				0		2
144-PBl-R			0	0	1						0	0															1	0				0.5		2								3	0						3
145-cLC-R								0	0			1	0	0								0.5						0				3																	0.5
146-rLC-R														0			0.5						0		3			0		0								1	1				1
148-cLPAG-R		0						0	0			0	0								3	3	2	2										0			1			3								2	3
149-rLPAG-R				0	1		2		0		0	0		0				0			3	3	2	2					3										3								2
150-cVLPAG-R												1										3												0.5			0			4				1	3		0.5
151-rVLPAG-R	0	0			1	1	0	0			1	1								0	3	3	0.5	0.5		2		1						0.5			0			4				1			0.5	0.5	3
152-MeA-R	0	0	0	0	0	0	0	0	0	0	0	0	0	0	0.5			0	0	0					1			0				2	2	2				0										1
153-CeA-R						0	1		0	0		0	0		0.5	0		0	0	0	1			1	0	0						2	2.5			1.5											2.5
154-BLA-R		0		0	0	2	1	1	0	0	2		0		0.5	0	3	1	0	0	0	0		0		0		0				2	1			0	0						0
155-NaSh-R					0		0	0			0																			0					0													0
156-NaCo-R		0	0												0	0	0	0	0								0																				0
157-BNST-R		0	1	0			0	0	0	0					0	0		0	0.5								1	0				3				1.5	1.5			3	0
158-RSGc-R	0	0	0		1		0	0				1		0				0			0							0	1			0													0			3
159-RSD-R	0	0	0	0			0	0	0	0	1		0	1	0		0			0			0			0		0				0	0	0			0		0		0				0		3	3
160-Cg2-R	0	0			2	0		0	0	0	0	2	0	0	0			0	0							0		0	0		0	0	3	3		1		0		0								1
161-Cg1-R	0	0	0		2	1	0	0	0	0	0	0	0	0		1		0		0						0	0					0	3			1		0	0	0	0
162-M1-2-R		0		0.5	0		0	0	0	0		0	0	0	0			0		0	0	0										0				0	0								0
163-S1-R					0		0	0	2	2		0	0	0	0				0	0					0							0		1		0	0											0
164-pINS-R	0	3			2	1	3	3	0	0	1	1	0	0			0	0			1.5		1			0		1				0	1			2		3
165-aINS-R			1	0	2	1	3				1	1			0			0	1									1	4			0														2		1
166-IL-R					2	3	1			0	2	2			0			0		0.5												3	3	3				0										3
167-PrL-R	0	0	0.5	0	3	1	1	1	0	0	2	2	0	0	0			0		0														3		3												3
168-Claus-R		0	0	0	2		0							0				0				1				0										2												1
169-OFC-R		0	3	0	2	3	1	1				1						0			1.5	1.5						0								3	1.5										0		1.5
170-Piriform-R	0.5	1	1		0	2	3	3	0	0	0		0	0		0	0	0		0					0			0			0	0		0	0									0
171-AO-R	1	0	0		0	0	0	0	0		0	0	0	0	0		0	0		0	0		0	0	0	0	0	0				0	0	0	0												0
	100-AO-L	101-Piriform-L	102-OFC-L	103-Claus-L	104-PrL-L	105-IL-L	106-aINS-L	107-pINS-L	108-S1-L	109-M1-2-L	110-Cg1-L	111-Cg2-L	112-RSD-L	113-RSGc-L	114-BNST-L	115-NaCo-L	116-NaSh-L	117-BLA-L	118-CeA-L	119-MeA-L	120-rVLPAG-L	121-cVLPAG-L	122-rLPAG-L	123-cLPAG-L	125-rLC-L	126-cLC-L	127-PBl-L	128-PBm-L	129-SRD-L	130-Gracile-L	131-PVH-L	132-Septal	133-rPVT	134-cPVT	135-Arc	136-rDR	137-cDR	138-rRVM	139-cRVM	140-PVH-R	141-Gracile-R	142-SRD-R	143-PBm-R	144-PBl-R	145-cLC-R	146-rLC-R	148-cLPAG-R	149-rLPAG-R	150-cVLPAG-R
100-AO-L	10	1	0	0	0	0	0	1	0	0	0	0	0	0	1	0	0	0	0	0	0	0	0	0	0	0	0	0	0	0	0	0	0	1	0	0	0	0	0	0	0	0	0	0	0	0	0	0	0
101-Piriform-L	1	10	0	0	1	0	0	1	0	0	1	0	0	0	1	0	0	0	0	1	0	0	0	0	1	0	0	0	0	0	0	1	0	1	0	0	0	0	0	0	0	0	0	0	0	0	0	0	0
102-OFC-L	0	0	10	0	0	0	0	0	0	0	0	0	0	0	0	0	0	0	0	0	0	0	0	0	0	0	0	0	0	0	0	0	0	0	0	0	0	0	0	0	0	0	0	0	0	0	0	0	0
103-Claus-L	0	0	0	10	0	0	0	0	0	0	0	0	0	0	0	0	0	0	0	0	0	0	0	0	0	0	0	0	0	0	0	0	0	0	0	0	0	0	0	0	0	0	0	0	0	0	0	0	0
104-PrL-L	0	1	0	0	10	1	0	0	0	0	1	0	1	0	0	0	0	0	0	1	0	0	0	0	0	1	0	0	0	0	0	0	0	0	0	0	0	0	0	0	0	0	0	0	0	0	0	0	0
105-IL-L	0	0	0	0	1	10	0	0	0	0	0	0	0	0	0	0	0	0	0	0	0	0	0	0	0	0	0	0	0	0	0	0	0	0	0	0	0	0	0	0	0	0	0	0	0	0	0	0	0
106-aINS-L	0	0	0	0	0	0	10	0	0	0	0	0	0	0	0	0	0	0	0	0	0	0	0	0	0	0	0	0	0	0	0	0	0	0	0	0	0	0	0	0	0	0	0	0	0	0	0	0	0
107-pINS-L	1	1	0	0	0	0	0	10	0	0	0	0	0	0	1	0	0	0	0	0	0	0	0	0	1	0	0	0	0	0	0	1	1	1	0	0	0	0	0	0	0	0	0	0	0	0	0	0	0
108-S1-L	0	0	0	0	0	0	0	0	10	1	0	0	0	0	0	0	0	0	0	0	0	0	0	0	0	0	0	0	0	0	0	0	0	0	0	0	0	0	0	0	0	0	0	0	0	0	0	0	0
109-M1-2-L	0	0	0	0	0	0	0	0	1	10	0	0	0	0	0	0	0	0	0	0	0	0	0	0	0	0	0	0	0	0	0	0	0	0	0	0	0	0	0	0	0	0	0	0	0	0	0	0	0
110-Cg1-L	0	1	0	0	1	0	0	0	0	0	10	0	1	0	0	0	0	0	0	0	0	0	0	0	0	1	0	0	0	0	0	0	0	0	0	0	0	0	0	0	0	0	0	0	0	0	0	0	0
111-Cg2-L	0	0	0	0	0	0	0	0	0	0	0	10	0	1	0	0	0	0	0	0	0	0	0	0	0	0	0	0	0	0	0	1	0	0	0	0	0	0	0	0	0	1	0	0	0	0	0	0	0
112-RSD-L	0	0	0	0	1	0	0	0	0	0	1	0	10	0	0	0	0	0	0	1	0	0	0	0	0	0	0	0	0	0	0	1	0	0	0	0	0	0	0	0	0	0	0	0	0	0	0	0	0
113-RSGc-L	0	0	0	0	0	0	0	0	0	0	0	1	0	10	0	0	0	0	0	0	0	0	0	0	0	0	0	0	0	0	0	0	0	0	0	0	0	0	0	0	0	0	0	0	0	0	0	0	0
114-BNST-L	1	1	0	0	0	0	0	1	0	0	0	0	0	0	10	0	0	0	0	0	0	0	0	0	1	0	0	0	0	0	0	0	0	1	0	0	1	0	0	0	0	0	0	0	0	0	0	0	0
115-NaCo-L	0	0	0	0	0	0	0	0	0	0	0	0	0	0	0	10	0	0	0	0	0	0	0	0	0	0	0	0	0	0	0	0	0	0	0	0	0	0	0	0	0	0	0	0	0	0	0	0	0
116-NaSh-L	0	0	0	0	0	0	0	0	0	0	0	0	0	0	0	0	10	0	0	0	0	0	0	0	1	0	0	0	0	0	0	0	0	0	0	0	0	0	0	0	0	0	0	0	0	0	0	0	0
117-BLA-L	0	0	0	0	0	0	0	0	0	0	0	0	0	0	0	0	0	10	0	0	0	0	0	0	0	1	0	0	0	0	0	0	0	0	0	0	0	0	0	0	0	0	0	0	0	0	0	0	0
118-CeA-L	0	0	0	0	0	0	0	0	0	0	0	0	0	0	0	0	0	0	10	0	0	0	0	0	0	0	0	0	0	0	0	0	0	0	0	0	0	0	0	0	0	0	0	0	0	0	0	0	0
119-MeA-L	0	1	0	0	1	0	0	0	0	0	0	0	1	0	0	0	0	0	0	10	0	0	0	0	0	0	0	0	0	0	0	1	0	0	0	0	0	0	0	0	0	0	0	0	0	0	0	0	0
120-rVLPAG-L	0	0	0	0	0	0	0	0	0	0	0	0	0	0	0	0	0	0	0	0	10	0	0	0	0	0	0	0	0	0	0	0	0	0	0	0	0	0	0	0	0	0	0	0	0	0	0	1	0
121-cVLPAG-L	0	0	0	0	0	0	0	0	0	0	0	0	0	0	0	0	0	0	0	0	0	10	0	0	0	0	0	0	0	0	0	0	0	0	0	0	1	0	0	0	0	0	0	0	1	0	0	0	0
122-rLPAG-L	0	0	0	0	0	0	0	0	0	0	0	0	0	0	0	0	0	0	0	0	0	0	10	0	0	0	0	0	0	0	0	0	0	0	0	0	0	0	0	0	0	0	0	0	0	0	0	0	0
123-cLPAG-L	0	0	0	0	0	0	0	0	0	0	0	0	0	0	0	0	0	0	0	0	0	0	0	10	0	0	0	0	0	0	0	0	0	0	0	1	0	0	0	0	0	0	0	0	0	0	0	1	0
125-rLC-L	0	1	0	0	0	0	0	1	0	0	0	0	0	0	1	0	1	0	0	0	0	0	0	0	10	0	0	0	0	0	0	0	0	1	0	0	0	0	0	0	0	0	0	0	0	0	0	0	0
126-cLC-L	0	0	0	0	1	0	0	0	0	0	1	0	0	0	0	0	0	1	0	0	0	0	0	0	0	10	0	0	0	0	0	0	0	0	0	0	0	0	0	0	0	0	0	0	0	0	0	0	0
127-PBl-L	0	0	0	0	0	0	0	0	0	0	0	0	0	0	0	0	0	0	0	0	0	0	0	0	0	0	10	0	0	0	0	0	0	0	0	0	0	0	0	0	0	0	0	0	0	0	0	0	0
128-PBm-L	0	0	0	0	0	0	0	0	0	0	0	0	0	0	0	0	0	0	0	0	0	0	0	0	0	0	0	10	0	0	0	0	0	0	0	0	0	0	0	0	0	0	0	0	0	0	0	0	0
129-SRD-L	0	0	0	0	0	0	0	0	0	0	0	0	0	0	0	0	0	0	0	0	0	0	0	0	0	0	0	0	10	0	0	0	0	0	0	0	0	0	0	0	0	0	0	0	0	0	0	0	0
130-Gracile-L	0	0	0	0	0	0	0	0	0	0	0	0	0	0	0	0	0	0	0	0	0	0	0	0	0	0	0	0	0	10	0	0	0	0	0	0	0	0	0	0	0	0	0	0	0	0	0	0	0
131-PVH-L	0	0	0	0	0	0	0	0	0	0	0	0	0	0	0	0	0	0	0	0	0	0	0	0	0	0	0	0	0	0	10	0	0	0	0	0	0	0	0	1	0	0	0	0	0	0	0	0	0
132-Septal	0	1	0	0	0	0	0	1	0	0	0	1	1	0	0	0	0	0	0	1	0	0	0	0	0	0	0	0	0	0	0	10	0	1	0	0	0	0	0	0	0	1	0	0	0	0	0	0	0
133-rPVT	0	0	0	0	0	0	0	1	0	0	0	0	0	0	0	0	0	0	0	0	0	0	0	0	0	0	0	0	0	0	0	0	10	0	0	0	0	0	0	0	0	0	0	0	0	0	0	0	0
134-cPVT	1	1	0	0	0	0	0	1	0	0	0	0	0	0	1	0	0	0	0	0	0	0	0	0	1	0	0	0	0	0	0	1	0	10	0	0	0	0	0	0	0	0	0	0	0	0	0	0	0
135-Arc	0	0	0	0	0	0	0	0	0	0	0	0	0	0	0	0	0	0	0	0	0	0	0	0	0	0	0	0	0	0	0	0	0	0	10	0	0	0	0	0	0	0	0	0	0	0	0	0	0
136-rDR	0	0	0	0	0	0	0	0	0	0	0	0	0	0	0	0	0	0	0	0	0	0	0	1	0	0	0	0	0	0	0	0	0	0	0	10	0	0	0	0	0	0	0	0	0	0	0	0	0
137-cDR	0	0	0	0	0	0	0	0	0	0	0	0	0	0	1	0	0	0	0	0	0	1	0	0	0	0	0	0	0	0	0	0	0	0	0	0	10	0	0	0	1	0	0	0	0	0	0	0	0
138-rRVM	0	0	0	0	0	0	0	0	0	0	0	0	0	0	0	0	0	0	0	0	0	0	0	0	0	0	0	0	0	0	0	0	0	0	0	0	0	10	0	0	0	0	0	0	0	1	0	0	0
139-cRVM	0	0	0	0	0	0	0	0	0	0	0	0	0	0	0	0	0	0	0	0	0	0	0	0	0	0	0	0	0	0	0	0	0	0	0	0	0	0	10	0	0	0	0	0	0	1	0	0	0
140-PVH-R	0	0	0	0	0	0	0	0	0	0	0	0	0	0	0	0	0	0	0	0	0	0	0	0	0	0	0	0	0	0	1	0	0	0	0	0	0	0	0	10	0	0	0	0	0	0	0	0	0
141-Gracile-R	0	0	0	0	0	0	0	0	0	0	0	0	0	0	0	0	0	0	0	0	0	0	0	0	0	0	0	0	0	0	0	0	0	0	0	0	1	0	0	0	10	0	0	0	0	0	0	0	0
142-SRD-R	0	0	0	0	0	0	0	0	0	0	0	1	0	0	0	0	0	0	0	0	0	0	0	0	0	0	0	0	0	0	0	1	0	0	0	0	0	0	0	0	0	10	0	0	0	0	0	0	0
143-PBm-R	0	0	0	0	0	0	0	0	0	0	0	0	0	0	0	0	0	0	0	0	0	0	0	0	0	0	0	0	0	0	0	0	0	0	0	0	0	0	0	0	0	0	10	0	0	0	0	0	0
144-PBl-R	0	0	0	0	0	0	0	0	0	0	0	0	0	0	0	0	0	0	0	0	0	0	0	0	0	0	0	0	0	0	0	0	0	0	0	0	0	0	0	0	0	0	0	10	0	0	0	0	0
145-cLC-R	0	0	0	0	0	0	0	0	0	0	0	0	0	0	0	0	0	0	0	0	0	1	0	0	0	0	0	0	0	0	0	0	0	0	0	0	0	0	0	0	0	0	0	0	10	0	0	0	1
146-rLC-R	0	0	0	0	0	0	0	0	0	0	0	0	0	0	0	0	0	0	0	0	0	0	0	0	0	0	0	0	0	0	0	0	0	0	0	0	0	1	1	0	0	0	0	0	0	10	0	0	0
148-cLPAG-R	0	0	0	0	0	0	0	0	0	0	0	0	0	0	0	0	0	0	0	0	0	0	0	0	0	0	0	0	0	0	0	0	0	0	0	0	0	0	0	0	0	0	0	0	0	0	10	0	0
149-rLPAG-R	0	0	0	0	0	0	0	0	0	0	0	0	0	0	0	0	0	0	0	0	1	0	0	1	0	0	0	0	0	0	0	0	0	0	0	0	0	0	0	0	0	0	0	0	0	0	0	10	0
150-cVLPAG-R	0	0	0	0	0	0	0	0	0	0	0	0	0	0	0	0	0	0	0	0	0	0	0	0	0	0	0	0	0	0	0	0	0	0	0	0	0	0	0	0	0	0	0	0	1	0	0	0	10
151-rVLPAG-R	0	1	0	0	0	0	0	0	0	0	0	0	0	0	0	0	0	0	0	0	0	0	1	0	0	0	0	0	0	0	0	0	0	0	0	0	0	0	0	0	0	0	0	0	0	0	0	0	0
152-MeA-R	0	0	0	0	0	1	0	0	0	0	1	0	1	0	0	0	0	0	0	0	0	0	0	0	0	0	0	0	0	0	0	0	0	0	0	0	0	0	0	0	0	0	0	0	0	0	0	0	0
153-CeA-R	0	0	0	0	0	0	0	0	0	0	0	0	0	0	0	0	0	0	0	0	0	0	0	0	0	0	0	0	0	0	0	0	0	0	0	0	0	0	0	0	0	0	0	0	0	0	0	0	0
154-BLA-R	0	0	0	0	1	0	0	0	0	0	1	0	1	0	1	0	0	0	0	0	0	0	0	0	0	1	0	0	0	0	0	0	0	0	0	0	1	0	0	0	0	0	0	0	0	0	0	0	0
155-NaSh-R	0	0	0	0	0	0	0	0	0	0	0	0	0	0	0	0	0	0	0	0	0	0	0	0	0	0	0	0	0	0	0	0	0	0	0	0	0	0	0	0	0	0	0	0	0	0	0	0	0
156-NaCo-R	0	0	0	0	0	0	0	0	0	0	0	0	0	0	0	0	0	0	0	0	0	0	0	0	0	0	0	0	0	0	0	0	0	0	0	0	0	0	0	0	0	0	0	0	0	0	0	0	0
157-BNST-R	0	0	0	0	0	0	0	0	0	0	0	0	0	0	0	0	0	0	0	0	0	0	0	0	0	0	0	0	0	0	0	0	0	0	0	0	1	0	0	0	1	0	0	0	0	0	0	0	0
158-RSGc-R	0	0	0	0	0	0	0	0	0	0	0	0	0	1	0	0	0	0	0	0	0	0	0	0	0	0	0	0	0	0	0	0	0	0	0	0	0	0	0	0	0	0	0	0	0	0	0	0	0
159-RSD-R	0	0	0	0	0	0	0	0	0	0	0	0	1	0	0	0	0	0	0	0	0	0	0	0	0	0	0	0	0	0	0	0	0	0	0	0	1	0	0	0	1	0	0	0	0	0	0	0	0
160-Cg2-R	0	0	0	0	0	0	0	0	0	0	0	1	0	0	0	0	0	0	0	0	0	0	0	0	0	1	0	0	0	0	0	0	0	0	0	0	0	0	0	0	0	0	0	0	0	0	0	0	0
161-Cg1-R	0	0	0	0	1	0	0	0	0	0	1	1	0	0	0	0	0	0	0	0	0	0	0	0	0	1	0	0	0	0	0	0	0	0	0	0	0	0	0	0	0	0	0	0	0	0	0	0	0
162-M1-2-R	0	0	0	0	0	0	0	0	0	1	0	0	0	0	0	0	0	0	0	0	0	0	0	0	0	0	0	0	0	0	0	0	0	0	0	0	0	0	0	0	0	0	0	0	0	0	0	0	0
163-S1-R	0	0	0	0	0	0	0	0	0	0	0	0	0	0	0	0	0	0	0	0	0	0	0	0	0	0	0	0	0	0	0	0	0	0	0	0	0	0	0	0	0	0	0	0	0	0	0	0	0
164-pINS-R	0	0	0	0	0	0	0	0	0	0	0	0	0	0	0	0	0	0	0	0	0	0	0	0	0	0	0	0	0	0	0	0	0	0	0	0	0	0	0	0	0	0	0	0	0	0	0	0	0
165-aINS-R	0	0	0	0	0	0	0	0	0	0	0	0	0	0	0	0	0	0	0	0	0	0	0	0	0	0	0	0	0	0	0	0	0	0	0	0	0	0	0	0	0	0	0	0	0	0	0	0	0
166-IL-R	0	0	0	0	1	1	0	0	0	0	0	0	0	0	0	0	0	0	0	0	0	0	0	0	0	0	0	0	0	0	0	0	0	0	0	0	0	0	0	0	0	0	0	0	0	0	0	0	0
167-PrL-R	0	1	0	0	1	1	0	1	0	0	1	0	1	0	0	0	0	1	0	0	0	0	0	0	0	0	0	0	0	0	0	0	0	1	0	0	0	0	0	0	0	0	0	0	0	0	0	0	0
168-Claus-R	0	0	0	1	0	0	0	0	0	0	0	0	0	0	0	0	0	0	0	0	0	0	0	0	0	0	0	0	0	0	0	0	0	0	0	0	0	0	0	0	0	0	0	0	0	0	0	0	0
169-OFC-R	0	0	0	0	0	0	0	0	0	0	0	0	0	0	0	0	0	0	0	0	0	0	0	0	0	0	0	0	0	0	0	0	0	0	0	1	0	0	0	0	0	0	0	0	0	0	0	0	0
170-Piriform-R	0	1	0	0	0	0	0	0	0	0	0	0	0	0	0	0	0	0	0	0	0	0	0	0	0	0	0	0	0	0	0	1	0	1	0	0	0	0	0	0	0	0	0	0	0	0	0	0	0
171-AO-R	0	0	0	0	0	0	0	0	0	0	0	0	0	0	0	0	0	0	0	0	0	0	0	0	0	0	1	0	0	0	0	0	0	0	0	0	0	0	0	0	0	0	0	0	0	0	0	0	0
	100-AO-L	101-Piriform-L	102-OFC-L	103-Claus-L	104-PrL-L	105-IL-L	106-aINS-L	107-pINS-L	108-S1-L	109-M1-2-L	110-Cg1-L	111-Cg2-L	112-RSD-L	113-RSGc-L	114-BNST-L	115-NaCo-L	116-NaSh-L	117-BLA-L	118-CeA-L	119-MeA-L	120-rVLPAG-L	121-cVLPAG-L	122-rLPAG-L	123-cLPAG-L	125-rLC-L	126-cLC-L	127-PBl-L	128-PBm-L	129-SRD-L	130-Gracile-L	131-PVH-L	132-Septal	133-rPVT	134-cPVT	135-Arc	136-rDR	137-cDR	138-rRVM	139-cRVM	140-PVH-R	141-Gracile-R	142-SRD-R	143-PBm-R	144-PBl-R	145-cLC-R	146-rLC-R	148-cLPAG-R	149-rLPAG-R	150-cVLPAG-R
100-AO-L	0	4	0	0	0	0	0	2	0	0	0	0	0	0	0	0	0	0	0	0	0	0	0	0	0	0	0	0	0	0	0	0	0	0	0	0	0	0	0	0	0	0	0	0	0	0	0	0	0
101-Piriform-L	3	0	0	0	0	0	0	3	0	0	0	0	0	0	3	0	0	0	0	2	0	0	0	0	0	0	0	0	0	0	0	0	0	0	0	0	0	0	0	0	0	0	0	0	0	0	0	0	0
102-OFC-L	0	0	0	0	0	0	0	0	0	0	0	0	0	0	0	0	0	0	0	0	0	0	0	0	0	0	0	0	0	0	0	0	0	0	0	0	0	0	0	0	0	0	0	0	0	0	0	0	0
103-Claus-L	0	0	0	0	0	0	0	0	0	0	0	0	0	0	0	0	0	0	0	0	0	0	0	0	0	0	0	0	0	0	0	0	0	0	0	0	0	0	0	0	0	0	0	0	0	0	0	0	0
104-PrL-L	0	1	0	0	0	4	0	0	0	0	1	0	1	0	0	0	0	0	0	2	0	0	0	0	0	0	0	0	0	0	0	0	0	0	0	0	0	0	0	0	0	0	0	0	0	0	0	0	0
105-IL-L	0	0	0	0	3	0	0	0	0	0	0	0	0	0	0	0	0	0	0	0	0	0	0	0	0	0	0	0	0	0	0	0	0	0	0	0	0	0	0	0	0	0	0	0	0	0	0	0	0
106-aINS-L	0	0	0	0	0	0	0	0	0	0	0	0	0	0	0	0	0	0	0	0	0	0	0	0	0	0	0	0	0	0	0	0	0	0	0	0	0	0	0	0	0	0	0	0	0	0	0	0	0
107-pINS-L	1	4	0	0	0	0	0	0	0	0	0	0	0	0	3	0	0	0	0	0	0	0	0	0	0	0	0	0	0	0	0	0	0	0	0	0	0	0	0	0	0	0	0	0	0	0	0	0	0
108-S1-L	0	0	0	0	0	0	0	0	0	3	0	0	0	0	0	0	0	0	0	0	0	0	0	0	0	0	0	0	0	0	0	0	0	0	0	0	0	0	0	0	0	0	0	0	0	0	0	0	0
109-M1-2-L	0	0	0	0	0	0	0	0	0	0	0	0	0	0	0	0	0	0	0	0	0	0	0	0	0	0	0	0	0	0	0	0	0	0	0	0	0	0	0	0	0	0	0	0	0	0	0	0	0
110-Cg1-L	0	1	0	0	2	0	0	0	0	0	0	0	1	0	0	0	0	0	0	0	0	0	0	0	0	2	0	0	0	0	0	0	0	0	0	0	0	0	0	0	0	0	0	0	0	0	0	0	0
111-Cg2-L	0	0	0	0	0	0	0	0	0	0	0	0	0	1	0	0	0	0	0	0	0	0	0	0	0	0	0	0	0	0	0	0	0	0	0	0	0	0	0	0	0	0	0	0	0	0	0	0	0
112-RSD-L	0	0	0	0	1	0	0	0	0	0	2	0	0	0	0	0	0	0	0	0	0	0	0	0	0	0	0	0	0	0	0	0	0	0	0	0	0	0	0	0	0	0	0	0	0	0	0	0	0
113-RSGc-L	0	0	0	0	0	0	0	0	0	0	0	2	0	0	0	0	0	0	0	0	0	0	0	0	0	0	0	0	0	0	0	0	0	0	0	0	0	0	0	0	0	0	0	0	0	0	0	0	0
114-BNST-L	0	0	0	0	0	0	0	1	0	0	0	0	0	0	0	0	0	0	0	0	0	0	0	0	1	0	0	0	0	0	0	0	0	1	0	0	2	0	0	0	0	0	0	0	0	0	0	0	0
115-NaCo-L	0	0	0	0	0	0	0	0	0	0	0	0	0	0	0	0	0	0	0	0	0	0	0	0	0	0	0	0	0	0	0	0	0	0	0	0	0	0	0	0	0	0	0	0	0	0	0	0	0
116-NaSh-L	0	0	0	0	0	0	0	0	0	0	0	0	0	0	0	0	0	0	0	0	0	0	0	0	0	0	0	0	0	0	0	0	0	0	0	0	0	0	0	0	0	0	0	0	0	0	0	0	0
117-BLA-L	0	0	0	0	0	0	0	0	0	0	0	0	0	0	0	0	0	0	0	0	0	0	0	0	0	0	0	0	0	0	0	0	0	0	0	0	0	0	0	0	0	0	0	0	0	0	0	0	0
118-CeA-L	0	0	0	0	0	0	0	0	0	0	0	0	0	0	0	0	0	0	0	0	0	0	0	0	0	0	0	0	0	0	0	0	0	0	0	0	0	0	0	0	0	0	0	0	0	0	0	0	0
119-MeA-L	0	3	0	0	2	0	0	0	0	0	0	0	0	0	0	0	0	0	0	0	0	0	0	0	0	0	0	0	0	0	0	3	0	0	0	0	0	0	0	0	0	0	0	0	0	0	0	0	0
120-rVLPAG-L	0	0	0	0	0	0	0	0	0	0	0	0	0	0	0	0	0	0	0	0	0	0	0	0	0	0	0	0	0	0	0	0	0	0	0	0	0	0	0	0	0	0	0	0	0	0	0	0.5	0
121-cVLPAG-L	0	0	0	0	0	0	0	0	0	0	0	0	0	0	0	0	0	0	0	0	0	0	0	0	0	0	0	0	0	0	0	0	0	0	0	0	3	0	0	0	0	0	0	0	3	0	0	0	0
122-rLPAG-L	0	0	0	0	0	0	0	0	0	0	0	0	0	0	0	0	0	0	0	0	0	0	0	0	0	0	0	0	0	0	0	0	0	0	0	0	0	0	0	0	0	0	0	0	0	0	0	0	0
123-cLPAG-L	0	0	0	0	0	0	0	0	0	0	0	0	0	0	0	0	0	0	0	0	0	0	0	0	0	0	0	0	0	0	0	0	0	0	0	3	0	0	0	0	0	0	0	0	0	0	0	2	0
125-rLC-L	0	3	0	0	0	0	0	0	0	0	0	0	0	0	3	0	0.5	0	0	0	0	0	0	0	0	0	0	0	0	0	0	0	0	3	0	0	0	0	0	0	0	0	0	0	0	0	0	0	0
126-cLC-L	0	0	0	0	4	0	0	0	0	0	2	0	0	0	0	0	0	3	0	0	0	0	0	0	0	0	0	0	0	0	0	0	0	0	0	0	0	0	0	0	0	0	0	0	0	0	0	0	0
127-PBl-L	0	0	0	0	0	0	0	0	0	0	0	0	0	0	0	0	0	0	0	0	0	0	0	0	0	0	0	0	0	0	0	0	0	0	0	0	0	0	0	0	0	0	0	0	0	0	0	0	0
128-PBm-L	0	0	0	0	0	0	0	0	0	0	0	0	0	0	0	0	0	0	0	0	0	0	0	0	0	0	0	0	0	0	0	0	0	0	0	0	0	0	0	0	0	0	0	0	0	0	0	0	0
129-SRD-L	0	0	0	0	0	0	0	0	0	0	0	0	0	0	0	0	0	0	0	0	0	0	0	0	0	0	0	0	0	0	0	0	0	0	0	0	0	0	0	0	0	0	0	0	0	0	0	0	0
130-Gracile-L	0	0	0	0	0	0	0	0	0	0	0	0	0	0	0	0	0	0	0	0	0	0	0	0	0	0	0	0	0	0	0	0	0	0	0	0	0	0	0	0	0	0	0	0	0	0	0	0	0
131-PVH-L	0	0	0	0	0	0	0	0	0	0	0	0	0	0	0	0	0	0	0	0	0	0	0	0	0	0	0	0	0	0	0	0	0	0	0	0	0	0	0	1	0	0	0	0	0	0	0	0	0
132-Septal	0	3	0	0	0	0	0	0	0	0	0	0	0	0	0	0	0	0	0	3	0	0	0	0	0	0	0	0	0	0	0	0	0	1	0	0	0	0	0	0	0	0	0	0	0	0	0	0	0
133-rPVT	0	0	0	0	0	0	0	1	0	0	0	0	0	0	0	0	0	0	0	0	0	0	0	0	0	0	0	0	0	0	0	0	0	0	0	0	0	0	0	0	0	0	0	0	0	0	0	0	0
134-cPVT	2	0	0	0	0	0	0	4	0	0	0	0	0	0	3	0	0	0	0	0	0	0	0	0	3	0	0	0	0	0	0	3	0	0	0	0	0	0	0	0	0	0	0	0	0	0	0	0	0
135-Arc	0	0	0	0	0	0	0	0	0	0	0	0	0	0	0	0	0	0	0	0	0	0	0	0	0	0	0	0	0	0	0	0	0	0	0	0	0	0	0	0	0	0	0	0	0	0	0	0	0
136-rDR	0	0	0	0	0	0	0	0	0	0	0	0	0	0	0	0	0	0	0	0	0	0	0	1	0	0	0	0	0	0	0	0	0	0	0	0	0	0	0	0	0	0	0	0	0	0	0	0	0
137-cDR	0	0	0	0	0	0	0	0	0	0	0	0	0	0	2.5	0	0	0	0	0	0	3	0	0	0	0	0	0	0	0	0	0	0	0	0	0	0	0	0	0	0	0	0	0	0	0	0	0	0
138-rRVM	0	0	0	0	0	0	0	0	0	0	0	0	0	0	0	0	0	0	0	0	0	0	0	0	0	0	0	0	0	0	0	0	0	0	0	0	0	0	0	0	0	0	0	0	0	3	0	0	0
139-cRVM	0	0	0	0	0	0	0	0	0	0	0	0	0	0	0	0	0	0	0	0	0	0	0	0	0	0	0	0	0	0	0	0	0	0	0	0	0	0	0	0	0	0	0	0	0	3	0	0	0
140-PVH-R	0	0	0	0	0	0	0	0	0	0	0	0	0	0	0	0	0	0	0	0	0	0	0	0	0	0	0	0	0	0	1	0	0	0	0	0	0	0	0	0	0	0	0	0	0	0	0	0	0
141-Gracile-R	0	0	0	0	0	0	0	0	0	0	0	0	0	0	0	0	0	0	0	0	0	0	0	0	0	0	0	0	0	0	0	0	0	0	0	0	0	0	0	0	0	0	0	0	0	0	0	0	0
142-SRD-R	0	0	0	0	0	0	0	0	0	0	0	0	0	0	0	0	0	0	0	0	0	0	0	0	0	0	0	0	0	0	0	0	0	0	0	0	0	0	0	0	0	0	0	0	0	0	0	0	0
143-PBm-R	0	0	0	0	0	0	0	0	0	0	0	0	0	0	0	0	0	0	0	0	0	0	0	0	0	0	0	0	0	0	0	0	0	0	0	0	0	0	0	0	0	0	0	0	0	0	0	0	0
144-PBl-R	0	0	0	0	0	0	0	0	0	0	0	0	0	0	0	0	0	0	0	0	0	0	0	0	0	0	0	0	0	0	0	0	0	0	0	0	0	0	0	0	0	0	0	0	0	0	0	0	0
145-cLC-R	0	0	0	0	0	0	0	0	0	0	0	0	0	0	0	0	0	0	0	0	0	0.5	0	0	0	0	0	0	0	0	0	0	0	0	0	0	0	0	0	0	0	0	0	0	0	0	0	0	0.5
146-rLC-R	0	0	0	0	0	0	0	0	0	0	0	0	0	0	0	0	0	0	0	0	0	0	0	0	0	0	0	0	0	0	0	0	0	0	0	0	0	1	1	0	0	0	0	0	0	0	0	0	0
148-cLPAG-R	0	0	0	0	0	0	0	0	0	0	0	0	0	0	0	0	0	0	0	0	0	0	0	0	0	0	0	0	0	0	0	0	0	0	0	0	0	0	0	0	0	0	0	0	0	0	0	0	0
149-rLPAG-R	0	0	0	0	0	0	0	0	0	0	0	0	0	0	0	0	0	0	0	0	3	0	0	2	0	0	0	0	0	0	0	0	0	0	0	0	0	0	0	0	0	0	0	0	0	0	0	0	0
150-cVLPAG-R	0	0	0	0	0	0	0	0	0	0	0	0	0	0	0	0	0	0	0	0	0	0	0	0	0	0	0	0	0	0	0	0	0	0	0	0	0	0	0	0	0	0	0	0	3	0	0	0	0
151-rVLPAG-R	0	0	0	0	0	0	0	0	0	0	0	0	0	0	0	0	0	0	0	0	0	0	0.5	0	0	0	0	0	0	0	0	0	0	0	0	0	0	0	0	0	0	0	0	0	0	0	0	0	0
152-MeA-R	0	0	0	0	0	0	0	0	0	0	0	0	0	0	0	0	0	0	0	0	0	0	0	0	0	0	0	0	0	0	0	0	0	0	0	0	0	0	0	0	0	0	0	0	0	0	0	0	0
153-CeA-R	0	0	0	0	0	0	0	0	0	0	0	0	0	0	0	0	0	0	0	0	0	0	0	0	0	0	0	0	0	0	0	0	0	0	0	0	0	0	0	0	0	0	0	0	0	0	0	0	0
154-BLA-R	0	0	0	0	0	0	0	0	0	0	2	0	0	0	0.5	0	0	0	0	0	0	0	0	0	0	0	0	0	0	0	0	0	0	0	0	0	0	0	0	0	0	0	0	0	0	0	0	0	0
155-NaSh-R	0	0	0	0	0	0	0	0	0	0	0	0	0	0	0	0	0	0	0	0	0	0	0	0	0	0	0	0	0	0	0	0	0	0	0	0	0	0	0	0	0	0	0	0	0	0	0	0	0
156-NaCo-R	0	0	0	0	0	0	0	0	0	0	0	0	0	0	0	0	0	0	0	0	0	0	0	0	0	0	0	0	0	0	0	0	0	0	0	0	0	0	0	0	0	0	0	0	0	0	0	0	0
157-BNST-R	0	0	0	0	0	0	0	0	0	0	0	0	0	0	0	0	0	0	0	0	0	0	0	0	0	0	0	0	0	0	0	0	0	0	0	0	1.5	0	0	0	0	0	0	0	0	0	0	0	0
158-RSGc-R	0	0	0	0	0	0	0	0	0	0	0	0	0	0	0	0	0	0	0	0	0	0	0	0	0	0	0	0	0	0	0	0	0	0	0	0	0	0	0	0	0	0	0	0	0	0	0	0	0
159-RSD-R	0	0	0	0	0	0	0	0	0	0	0	0	0	0	0	0	0	0	0	0	0	0	0	0	0	0	0	0	0	0	0	0	0	0	0	0	0	0	0	0	0	0	0	0	0	0	0	0	0
160-Cg2-R	0	0	0	0	0	0	0	0	0	0	0	2	0	0	0	0	0	0	0	0	0	0	0	0	0	0	0	0	0	0	0	0	0	0	0	0	0	0	0	0	0	0	0	0	0	0	0	0	0
161-Cg1-R	0	0	0	0	2	0	0	0	0	0	0	0	0	0	0	0	0	0	0	0	0	0	0	0	0	0	0	0	0	0	0	0	0	0	0	0	0	0	0	0	0	0	0	0	0	0	0	0	0
162-M1-2-R	0	0	0	0	0	0	0	0	0	0	0	0	0	0	0	0	0	0	0	0	0	0	0	0	0	0	0	0	0	0	0	0	0	0	0	0	0	0	0	0	0	0	0	0	0	0	0	0	0
163-S1-R	0	0	0	0	0	0	0	0	0	0	0	0	0	0	0	0	0	0	0	0	0	0	0	0	0	0	0	0	0	0	0	0	0	0	0	0	0	0	0	0	0	0	0	0	0	0	0	0	0
164-pINS-R	0	0	0	0	0	0	0	0	0	0	0	0	0	0	0	0	0	0	0	0	0	0	0	0	0	0	0	0	0	0	0	0	0	0	0	0	0	0	0	0	0	0	0	0	0	0	0	0	0
165-aINS-R	0	0	0	0	0	0	0	0	0	0	0	0	0	0	0	0	0	0	0	0	0	0	0	0	0	0	0	0	0	0	0	0	0	0	0	0	0	0	0	0	0	0	0	0	0	0	0	0	0
166-IL-R	0	0	0	0	2	3	0	0	0	0	0	0	0	0	0	0	0	0	0	0	0	0	0	0	0	0	0	0	0	0	0	0	0	0	0	0	0	0	0	0	0	0	0	0	0	0	0	0	0
167-PrL-R	0	0	0	0	3	1	0	1	0	0	2	0	0	0	0	0	0	0	0	0	0	0	0	0	0	0	0	0	0	0	0	0	0	3	0	0	0	0	0	0	0	0	0	0	0	0	0	0	0
168-Claus-R	0	0	0	0	0	0	0	0	0	0	0	0	0	0	0	0	0	0	0	0	0	0	0	0	0	0	0	0	0	0	0	0	0	0	0	0	0	0	0	0	0	0	0	0	0	0	0	0	0
169-OFC-R	0	0	0	0	0	0	0	0	0	0	0	0	0	0	0	0	0	0	0	0	0	0	0	0	0	0	0	0	0	0	0	0	0	0	0	3	0	0	0	0	0	0	0	0	0	0	0	0	0
170-Piriform-R	0	1	0	0	0	0	0	0	0	0	0	0	0	0	0	0	0	0	0	0	0	0	0	0	0	0	0	0	0	0	0	0	0	0	0	0	0	0	0	0	0	0	0	0	0	0	0	0	0
171-AO-R	0	0	0	0	0	0	0	0	0	0	0	0	0	0	0	0	0	0	0	0	0	0	0	0	0	0	0	0	0	0	0	0	0	0	0	0	0	0	0	0	0	0	0	0	0	0	0	0	0
[truncated: 21 more columns]

## Sheet: Fig 5 hum
		100-DLPCFv-L	101-DLPFCd-L	102-OFC-L	103-Claustrum-L	104-PL-L	105-IL-L	106-AI-L	107-PI-L	108-S1-L	109-M1-L	110-ACC_CG1-L	111-ACC_CG2-L	112-MCC_CG1-L	113-MCC_CG2-L	114-BNST-L	115-cNAc-L	116-sNAc-L	117-Septal-L	118-blAmyg_L	119-cAmyg_L	120-Amyg_L	121-rvlPAG-L	122-cvlPAG-L	123-rlPAG-L	124-clPAG-L	125-rLC-L	126-cLC-L	127-lPB-L	128-PB-L	129-SRD-L	130-Cun-L	131-PTVH-L	132-rPVT-L	133-cPVT-L	134-DR	135-rRVM	136-cRVM	137-cPVT-R	138-rPVT-R	139-PTVH-R	140-Cun-R	141-SRD-R	142-PB-R	143-lPB-R	144-cLC-R	145-rLC-R	146-clPAG-R	147-rlPAG-R
		100-AO-L	101-Piriform-L	102-OFC-L	103-Claus-L	104-PrL-L	105-IL-L	106-aINS-L	107-pINS-L	108-S1-L	109-M1-2-L	110-Cg1-L	111-Cg2-L	112-RSD-L	113-RSGc-L	114-BNST-L	115-NaCo-L	116-NaSh-L	Septal	117-BLA-L	118-CeA-L	119-MeA-L	120-rVLPAG-L	121-cVLPAG-L	122-rLPAG-L	123-cLPAG-L	125-rLC-L	126-cLC-L	127-PBl-L	128-PBm-L	129-SRD-L	130-Gracile-L	131-PVH-L	133-rPVT	134-cPVT	136-rDR	138-rRVM	139-cRVM			140-PVH-R	141-Gracile-R	142-SRD-R	143-PBm-R	144-PBl-R	145-cLC-R	146-rLC-R	148-cLPAG-R	149-rLPAG-R
100-DLPCFv-L	100-AO-L
101-DLPFCd-L	101-Piriform-L
102-OFC-L	102-OFC-L				2	3		2	2	3	2	0		2	1.5			2		2	3									1					2				0						0
103-Claustrum-L	103-Claus-L			3				2.5	2.5	1	1.5	2		2	0				0	1		0	2		1				2	2					3				1.5					0	0				0
104-PL-L	104-PrL-L			3			4	1	1	0		1	1	1	1			3	1.5	3	2	2						0		1					3	3			3				0		0				1.5
105-IL-L	105-IL-L					3		3				2	1.5	0.5		3																		3	3				3	3
106-AI-L	106-aINS-L			2	2	4	3		3	2	0	0.5	0	0	0				0	3		0	3		2			3		2				0	0	2			4	1
107-PI-L	107-pINS-L			2	0	4		3		2	0	0.5		0	0	3		3	0	3			3		1	1	0	3	0	2				0	0	2			4	1	0					0		0
108-S1-L	108-S1-L			1	2	1		3	3		3	1		0	0	0		0	0	0	0	0	1.5	1.5		1.5		0.5		0						0					0			0		0		0	0
109-M1-L	109-M1-2-L			3	4			0	0	0			0	2	0	0		0	0	2	0	0	0		1					0					0	1			0		0
110-ACC_CG1-L	110-Cg1-L			1	3	2	1.5	0.5	0.5	0			1	1	1			1	0			0	1.5		3		2	2						1.5			0			1		0			3				0
111-ACC_CG2-L	111-Cg2-L					2	1	0			2	0.5		1	1				0											3	0		0	1.5	1.5		0		1	1			0		3	0		0	0
112-MCC_CG1-L	112-RSD-L			0.5	3	1	2	0	0	0	0	2	2		3			0	0	0	0	0	3		3			0			0		0	0	0		0		0	0						0		0
113-MCC_CG2-L	113-RSGc-L			0	0	1		3	3	0	0	2	2	4				0	2	0			0				0			0	0												0			0	0		0
114-BNST-L	114-BNST-L						1		1	0	0							0	3	0.5	3	3		3			1		2	2				1	1	2			3	3	4
115-cNAc-L	115-NaCo-L																	2	0		0.5	4									0			0						3				0
116-sNAc-L	116-NaSh-L			1		0			0	0	0	0		0	0	2	2	0.5	2		0						0			0											0	0		0			0
117-Septal-L	Septal				0	1.5		0	0	0	0	0	0	0	2	3	3	2		3	0	3	2		1	1	1			3	0				1	1.5			1				0		3	1
118-blAmyg_L	117-BLA-L			3	3	3		3	3	0	2.5			0	0	2			3		3	1			1	1	0	0		0						3													0
119-cAmyg_L	118-CeA-L			1		0				0	0			0		3	0	1.5	0	1		0			3		3																	0
120-Amyg_L	119-MeA-L				2	2		1		0	0	0		0		3	2		3	0	2		3	3	1		2							2	3			0	3	1
121-rvlPAG-L	120-rVLPAG-L				0			2	2	0	0	1		0	0				2			0		3	3	3	3	3		2.5						3		3			4				2			0.5	0.5
122-cvlPAG-L	121-cVLPAG-L									0						1						0	3			3								2	3	3			0	0						3	2	0.5	0.5
123-rlPAG-L	122-rLPAG-L				0			0	0		0	0		0					1	0	2.5	0	3			2	3	3						2		3		3		1	3						2	2	2
124-clPAG-L	123-cLPAG-L								0	0									1	0			3	3	2					1.5			3			3												2	2
125-rLC-L	125-rLC-L								0			2			0	3		0.5	1	3	3	0	0.5		0			3	2	1		0			3			1	3		1		0	0.5			3
126-cLC-L	126-cLC-L					4		3	3	0		2		0						3			0.5		0		3		2	1			3	3						3						3
127-lPB-L	127-PBl-L				1				1							3											3	3		0	0	0												0	1		2
128-PB-L	128-PBm-L			1	1	2		2	2	0	2		0		0	2		0	3	2			3			2	2	2	0		0			3		3				2				1	1	0	0	2
129-SRD-L	129-SRD-L												0	0	0		0		0										0	0		2									0	0	3						3
130-Cun-L	130-Gracile-L																										0		1		0							0				0					0
131-PTVH-L	131-PVH-L												0	0												2		3						3						3	1
132-rPVT-L	133-rPVT						3	1	1			1	1	0		3	3					1		0	1			3		2			3		0		0	0	0	1	3
133-cPVT-L	134-cPVT			0	1.5	3	3	4	4		0		1	0		3			1			3		0			3							0				0	0	0	3	0			0			2
134-DR	136-DR					3		2	2	0	3					2.5			1.5	3			3	3	1	1				1						3						0			4			0
135-rRVM	138-rRVM											1	1	0																				3				0		0		0					3
136-cRVM	139-cRVM																					0	0		0		3					0		3	3		0		0	0							3		0
137-cPVT-R	137-cPVT-R			0	1.5	3	3	4	4		0		1	0		3			1			3		0			3							0	1			0		0	3	0			0			2
138-rPVT-R	138-rPVT-R																																	1	1				3
139-PTVH-R	140-PVH-R								0	0	0					1		0					3		2		0.5	0.5			2		1	3	3				3	3				3				1
140-Cun-R	141-Gracile-R											0						0													0.5	0			0	0	0		0				3	0.5	0.5
141-SRD-R	142-SRD-R					0							0		0				0								1				3											0			3
142-PB-R	143-PBm-R				0					0							0	0			0						0.5		1	1											3	0			0	2.5	2
143-lPB-R	144-PBl-R			0	0	1						0	0						3				2						1	0					2	3			0			1	3	0		3
144-cLC-R	145-cLC-R								0	0			1	0	0				1					0.5				3		0														1	2		3
145-rLC-R	146-rLC-R														0			0.5						0.5	0		3		0.5	0		0					1	1						1		3
146-clPAG-R	148-cLPAG-R								0	0			0	0									3	3	2	2				0.5					0	1			2		3								2
147-rlPAG-R	149-rLPAG-R				0	1		2		0		0	0		0					0			3	3	2	2					3							3										2
148-cvlPAG-R	150-cVLPAG-R												1											3		0.5				1					0.5	0			0		4				1	3	3	0.5
149-rvlPAG-R	151-rVLPAG-R					1	1	0	0		0	1	1	0								0	3	3	0.5	0.5		2		1					0.5	0			0		4				1			0.5	0.5
150-Amyg_R	152-MeA-R			0	0	0	0	0	0	0	0	0	0	0	0	0.5	0		1.5	0	0	0					1			0	0	0		2	2		0		3	3									1
151-cAmyg_R	153-CeA-R						0	1		0	0		0	0		0.5	0		0	0	0	0	1			1	0	0				0.5		2.5		1.5				3								2.5
152-blAmyg_R	154-BLA-R			2.5	0	0	2	1	1	0	0	2		0		0.5	0	3	3	1	0	0	0	0		0		0		0				1		0				3				0
153-Septal-R	Septal				0	1.5		0	0	0	0	0	0	0	2	3		2	0	3	0	3	2		1	1	1			3	0				1	1.5			1				0		3	1
154-sNAc-R	155-NaSh-R					0	0	0	0			0			0			0	0													0																	0
155-cNAc-R	156-NaCo-R			0												0	0	0	0	0	0								0																			0
156-BNST-R	157-BNST-R			1	0			0	0	0	0					0	0		3	0	0.5								1	0						1.5					3	0
157-MCC_CG2-R	158-RSGc-R			0	0	1		0	0		0	1	1	0	0			0	1	0			0							0	1															0			3
158-MCC_CG1-R	159-RSD-R			0	0	1		0	0	0	0	1	1	0	1	0		0	1			0	0		0			0		0				0	0			0	0	0		0				0		3	3
159-ACC_CG2-R	160-Cg2-R					2	0		0	0	0	0	2	0	0	0			0	0	0				1			0		0	0		0	3	3	1	0		0	0	0								1
160-ACC_CG1-R	161-Cg1-R			0	3	2	1	0	0	0	0	0	0	0	0		1	0	0	0		0	1		1			0	0					3		1	0	0		0	0	0
161-M1-R	162-M1-2-R				0.5	0		0	0	0	0		0	0	0	0			0	0		0	0	0												0										0
162-S1-R	163-S1-R					0		0	0	2	2		0	0	0	0			0		0	0					0								1	0			0										0
163-PI-R	164-pINS-R				0	2	1	3	3	0	0	1	1	0	0			0	0	0			1.5		1			0		1				1		2	3			3									1
164-AI-R	165-aINS-R			1	0	2	1	3	3		0	1	1		0	0			0	0	1		1.5							1	4																2		1
165-IL-R	166-IL-R					2	3	1			0	2	2			0			0	0		0.5												3	3		0		3	3									3
166-PL-R	167-PrL-R			0.5	0	3	1	1	1	0	0	2	2	0	0	0				0		0													3	3			2										3
167-Claustrum-R	168-Claus-R			0	0	2		0			1	1			0					0			1	1	0			0								2													1
168-OFC-R	169-OFC-R			3	0	2	3	1	1				1							0			1.5	1.5						0						3												0
169-DLPFCd-R	170-Piriform-R
170-DLPFCv-R	171-AO-R
	Control
		100-DLPCFv-L	101-DLPFCd-L	102-OFC-L	103-Claustrum-L	104-PL-L	105-IL-L	106-AI-L	107-PI-L	108-S1-L	109-M1-L	110-ACC_CG1-L	111-ACC_CG2-L	112-MCC_CG1-L	113-MCC_CG2-L	114-BNST-L	115-cNAc-L	116-sNAc-L	117-Septal-L	118-blAmyg_L	119-cAmyg_L	120-Amyg_L	121-rvlPAG-L	122-cvlPAG-L	123-rlPAG-L	124-clPAG-L	125-rLC-L	126-cLC-L	127-lPB-L	128-PB-L	129-SRD-L	130-Cun-L	131-PTVH-L	132-rPVT-L	133-cPVT-L	134-DR	135-rRVM	136-cRVM	137-cPVT-R	138-rPVT-R	139-PTVH-R	140-Cun-R	141-SRD-R	142-PB-R	143-lPB-R	144-cLC-R	145-rLC-R	146-clPAG-R	147-rlPAG-R
	100-DLPCFv-L	10	0	0	0	0	0	1	1	0	0	0	0	1	1	0	0	0	0	0	0	0	0	0	0	0	0	0	0	0	0	0	0	0	0	0	0	0	0	0	0	0	0	0	0	0	0	0	0
	101-DLPFCd-L	0	10	0	0	0	0	0	0	0	0	0	0	1	1	0	0	0	0	0	0	0	0	0	0	0	0	0	0	0	0	0	0	0	0	0	0	0	0	0	0	0	0	0	0	0	0	0	0
	102-OFC-L	0	0	10	0	0	0	0	0	0	0	0	0	0	0	0	0	0	0	0	0	0	0	0	0	0	0	0	0	0	0	0	0	0	0	0	0	0	0	0	0	0	0	0	0	0	0	0	0
	103-Claustrum-L	0	0	0	10	0	0	1	1	0	0	0	0	1	1	0	0	0	0	0	0	0	0	0	0	0	0	0	0	0	0	0	0	0	0	0	0	0	0	0	0	0	0	0	0	0	0	0	0
	104-PL-L	0	0	0	0	10	0	0	0	0	0	1	0	0	0	0	0	0	0	0	0	0	0	0	0	0	0	0	0	0	0	0	0	0	0	0	0	0	0	0	0	0	0	0	0	0	0	0	0
	105-IL-L	0	0	0	0	0	10	0	0	0	0	0	0	0	0	0	0	0	0	0	0	0	0	0	0	0	0	0	0	0	0	0	0	0	0	0	0	0	0	0	0	0	0	0	0	0	0	0	0
	106-AI-L	1	0	0	1	0	0	10	1	0	0	0	0	1	1	0	0	0	0	0	0	0	0	0	0	0	0	0	0	0	0	0	0	0	0	0	0	0	0	0	0	0	0	0	0	0	0	0	0
	107-PI-L	1	0	0	1	0	0	1	10	0	0	0	0	1	0	0	0	0	0	0	0	0	0	0	0	0	0	0	0	0	0	0	0	0	0	0	0	0	0	0	0	0	0	0	0	0	0	0	0
	108-S1-L	0	0	0	0	0	0	0	0	10	1	0	0	0	0	0	0	0	0	0	0	0	0	0	0	0	0	0	0	0	0	0	0	0	0	0	0	0	0	0	0	0	0	0	0	0	0	0	0
	109-M1-L	0	0	0	0	0	0	0	0	1	10	0	0	0	0	0	0	0	0	0	0	0	0	0	0	0	0	0	0	0	0	0	0	0	0	0	0	0	0	0	0	0	0	0	0	0	0	0	0
	110-ACC_CG1-L	0	0	0	0	1	0	0	0	0	0	10	1	0	0	0	0	0	0	0	0	0	0	0	0	0	0	0	0	0	0	0	0	0	0	0	0	0	0	0	0	0	0	0	0	0	0	0	0
	111-ACC_CG2-L	0	0	0	0	0	0	0	0	0	0	1	10	0	0	0	0	0	0	0	0	0	0	0	0	0	0	0	0	0	0	0	0	0	0	0	0	0	0	0	0	0	0	0	0	0	0	0	0
	112-MCC_CG1-L	1	1	0	1	0	0	1	1	0	0	0	0	10	1	0	0	0	0	0	0	0	0	0	0	0	0	0	0	0	0	0	0	0	0	0	0	0	0	0	0	0	0	0	0	0	0	0	0
	113-MCC_CG2-L	1	1	0	1	0	0	1	0	0	0	0	0	1	10	0	0	0	0	0	0	0	0	0	0	0	0	0	0	0	0	0	0	0	0	0	0	0	0	0	0	0	0	0	0	0	0	0	0
	114-BNST-L	0	0	0	0	0	0	0	0	0	0	0	0	0	0	10	0	0	0	0	0	0	0	0	0	0	0	0	0	0	0	0	0	0	0	0	0	0	0	0	0	0	0	0	0	0	0	0	0
	115-cNAc-L	0	0	0	0	0	0	0	0	0	0	0	0	0	0	0	10	1	0	0	0	0	0	0	0	0	0	0	0	0	0	0	0	0	0	0	0	0	0	0	0	0	0	0	0	0	0	0	0
	116-sNAc-L	0	0	0	0	0	0	0	0	0	0	0	0	0	0	0	1	10	0	0	0	0	0	0	0	0	0	0	0	0	0	0	0	0	0	0	0	0	0	0	0	0	0	0	0	0	0	0	0
	117-Septal-L	0	0	0	0	0	0	0	0	0	0	0	0	0	0	0	0	0	10	0	0	0	0	0	0	0	0	0	0	0	0	0	0	0	0	0	0	0	0	0	0	0	0	0	0	0	0	0	0
	118-blAmyg_L	0	0	0	0	0	0	0	0	0	0	0	0	0	0	0	0	0	0	10	0	0	0	0	0	0	0	0	0	0	0	0	0	0	0	0	0	0	0	0	0	0	0	0	0	0	0	0	0
	119-cAmyg_L	0	0	0	0	0	0	0	0	0	0	0	0	0	0	0	0	0	0	0	10	0	0	0	0	0	0	0	0	0	0	0	0	0	0	0	0	0	0	0	0	0	0	0	0	0	0	0	0
	120-Amyg_L	0	0	0	0	0	0	0	0	0	0	0	0	0	0	0	0	0	0	0	0	10	0	0	0	0	0	0	0	0	0	0	0	0	0	0	0	0	0	0	0	0	0	0	0	0	0	0	0
	121-rvlPAG-L	0	0	0	0	0	0	0	0	0	0	0	0	0	0	0	0	0	0	0	0	0	10	0	1	0	0	0	0	0	0	0	0	0	0	0	0	0	0	0	0	0	0	0	0	0	0	0	1
	122-cvlPAG-L	0	0	0	0	0	0	0	0	0	0	0	0	0	0	0	0	0	0	0	0	0	0	10	0	1	0	0	0	0	0	0	0	0	0	1	0	0	0	0	0	0	0	0	0	0	0	1	0
	123-rlPAG-L	0	0	0	0	0	0	0	0	0	0	0	0	0	0	0	0	0	0	0	0	0	1	0	10	0	0	0	0	0	0	0	0	0	0	0	0	0	0	0	0	0	0	0	0	0	0	0	1
	124-clPAG-L	0	0	0	0	0	0	0	0	0	0	0	0	0	0	0	0	0	0	0	0	0	0	1	0	10	0	0	0	0	0	0	0	0	0	0	0	0	0	0	0	0	0	0	0	0	0	1	0
	125-rLC-L	0	0	0	0	0	0	0	0	0	0	0	0	0	0	0	0	0	0	0	0	0	0	0	0	0	10	1	0	1	0	0	0	0	0	0	0	0	0	0	0	0	0	0	0	0	0	0	0
	126-cLC-L	0	0	0	0	0	0	0	0	0	0	0	0	0	0	0	0	0	0	0	0	0	0	0	0	0	1	10	0	0	0	0	0	0	0	0	0	0	0	0	0	0	0	0	0	0	0	0	0
	127-lPB-L	0	0	0	0	0	0	0	0	0	0	0	0	0	0	0	0	0	0	0	0	0	0	0	0	0	0	0	10	1	0	0	0	0	0	0	0	0	0	0	0	0	0	0	0	0	0	0	0
	128-PB-L	0	0	0	0	0	0	0	0	0	0	0	0	0	0	0	0	0	0	0	0	0	0	0	0	0	1	0	1	10	0	0	0	0	0	0	0	0	0	0	0	0	0	0	0	0	0	0	0
	129-SRD-L	0	0	0	0	0	0	0	0	0	0	0	0	0	0	0	0	0	0	0	0	0	0	0	0	0	0	0	0	0	10	0	0	0	0	0	0	0	0	0	0	0	1	0	0	0	0	0	0
	130-Cun-L	0	0	0	0	0	0	0	0	0	0	0	0	0	0	0	0	0	0	0	0	0	0	0	0	0	0	0	0	0	0	10	0	0	0	0	0	0	0	0	0	0	0	0	0	0	0	0	0
	131-PTVH-L	0	0	0	0	0	0	0	0	0	0	0	0	0	0	0	0	0	0	0	0	0	0	0	0	0	0	0	0	0	0	0	10	0	0	0	0	0	0	0	1	0	0	0	0	0	0	0	0
	132-rPVT-L	0	0	0	0	0	0	0	0	0	0	0	0	0	0	0	0	0	0	0	0	0	0	0	0	0	0	0	0	0	0	0	0	10	1	0	0	0	1	1	0	0	0	0	0	0	0	0	0
	133-cPVT-L	0	0	0	0	0	0	0	0	0	0	0	0	0	0	0	0	0	0	0	0	0	0	0	0	0	0	0	0	0	0	0	0	1	10	0	0	0	1	1	0	0	0	0	0	0	0	0	0
	134-DR	0	0	0	0	0	0	0	0	0	0	0	0	0	0	0	0	0	0	0	0	0	0	1	0	0	0	0	0	0	0	0	0	0	0	10	0	0	0	0	0	0	0	0	0	0	0	1	0
	135-rRVM	0	0	0	0	0	0	0	0	0	0	0	0	0	0	0	0	0	0	0	0	0	0	0	0	0	0	0	0	0	0	0	0	0	0	0	10	0	0	0	0	0	0	0	0	0	0	0	0
	136-cRVM	0	0	0	0	0	0	0	0	0	0	0	0	0	0	0	0	0	0	0	0	0	0	0	0	0	0	0	0	0	0	0	0	0	0	0	0	10	0	0	0	0	0	0	0	0	0	0	0
	137-cPVT-R	0	0	0	0	0	0	0	0	0	0	0	0	0	0	0	0	0	0	0	0	0	0	0	0	0	0	0	0	0	0	0	0	1	1	0	0	0	10	1	0	0	0	0	0	0	0	0	0
	138-rPVT-R	0	0	0	0	0	0	0	0	0	0	0	0	0	0	0	0	0	0	0	0	0	0	0	0	0	0	0	0	0	0	0	0	1	1	0	0	0	1	10	0	0	0	0	0	0	0	0	0
	139-PTVH-R	0	0	0	0	0	0	0	0	0	0	0	0	0	0	0	0	0	0	0	0	0	0	0	0	0	0	0	0	0	0	0	1	0	0	0	0	0	0	0	10	0	0	0	0	0	0	0	0
	140-Cun-R	0	0	0	0	0	0	0	0	0	0	0	0	0	0	0	0	0	0	0	0	0	0	0	0	0	0	0	0	0	0	0	0	0	0	0	0	0	0	0	0	10	1	0	0	0	0	0	0
	141-SRD-R	0	0	0	0	0	0	0	0	0	0	0	0	0	0	0	0	0	0	0	0	0	0	0	0	0	0	0	0	0	1	0	0	0	0	0	0	0	0	0	0	1	10	0	0	0	0	0	0
	142-PB-R	0	0	0	0	0	0	0	0	0	0	0	0	0	0	0	0	0	0	0	0	0	0	0	0	0	0	0	0	0	0	0	0	0	0	0	0	0	0	0	0	0	0	10	1	1	1	0	0
	143-lPB-R	0	0	0	0	0	0	0	0	0	0	0	0	0	0	0	0	0	0	0	0	0	0	0	0	0	0	0	0	0	0	0	0	0	0	0	0	0	0	0	0	0	0	1	10	1	0	0	0
	144-cLC-R	0	0	0	0	0	0	0	0	0	0	0	0	0	0	0	0	0	0	0	0	0	0	0	0	0	0	0	0	0	0	0	0	0	0	0	0	0	0	0	0	0	0	1	1	10	1	0	0
	145-rLC-R	0	0	0	0	0	0	0	0	0	0	0	0	0	0	0	0	0	0	0	0	0	0	0	0	0	0	0	0	0	0	0	0	0	0	0	0	0	0	0	0	0	0	1	0	1	10	0	0
	146-clPAG-R	0	0	0	0	0	0	0	0	0	0	0	0	0	0	0	0	0	0	0	0	0	0	1	0	1	0	0	0	0	0	0	0	0	0	1	0	0	0	0	0	0	0	0	0	0	0	10	0
	147-rlPAG-R	0	0	0	0	0	0	0	0	0	0	0	0	0	0	0	0	0	0	0	0	0	1	0	1	0	0	0	0	0	0	0	0	0	0	0	0	0	0	0	0	0	0	0	0	0	0	0	10
	148-cvlPAG-R	0	0	0	0	0	0	0	0	0	0	0	0	0	0	0	0	0	0	0	0	0	0	1	0	1	0	0	0	0	0	0	0	0	0	1	0	0	0	0	0	0	0	0	0	0	0	1	0
	149-rvlPAG-R	0	0	0	0	0	0	0	0	0	0	0	0	0	0	0	0	0	0	0	0	0	1	0	1	0	0	0	0	0	0	0	0	0	0	1	0	0	0	0	0	0	0	0	0	0	0	0	1
	150-Amyg_R	0	0	0	0	0	0	0	0	0	0	0	0	0	0	0	0	0	0	0	0	1	0	0	0	0	0	0	0	0	0	0	0	0	0	0	0	0	0	0	0	0	0	0	0	0	0	0	0
	151-cAmyg_R	0	0	0	0	0	0	0	0	0	0	0	0	0	0	0	0	0	0	0	0	0	0	0	0	0	0	0	0	0	0	0	0	0	0	0	0	0	0	0	0	0	0	0	0	0	0	0	0
	152-blAmyg_R	0	0	0	0	0	0	0	0	0	0	0	0	0	0	0	0	0	0	0	0	0	0	0	0	0	0	0	0	0	0	0	0	0	0	0	0	0	0	0	0	0	0	0	0	0	0	0	0
	153-Septal-R	0	0	0	0	0	0	0	0	0	0	0	0	0	0	0	0	0	1	0	0	0	0	0	0	0	0	0	0	0	0	0	0	0	0	0	0	0	0	0	0	0	0	0	0	0	0	0	0
	154-sNAc-R	0	0	0	0	0	0	0	0	0	0	0	0	0	0	0	0	1	0	0	0	0	0	0	0	0	0	0	0	0	0	0	0	0	0	0	0	0	0	0	0	0	0	0	0	0	0	0	0
	155-cNAc-R	0	0	0	0	0	0	0	0	0	0	0	0	0	0	0	0	0	1	0	0	0	0	0	0	0	0	0	0	0	0	0	0	0	0	0	0	0	0	0	0	0	0	0	0	0	0	0	0
	156-BNST-R	0	0	0	0	0	0	0	0	0	0	0	0	0	0	1	0	0	1	0	0	0	0	0	0	0	0	0	0	0	0	0	0	0	0	0	0	0	0	0	0	0	0	0	0	0	0	0	0
	157-MCC_CG2-R	1	1	0	1	0	0	1	0	0	0	1	0	1	1	0	0	1	0	0	0	0	0	0	0	0	0	0	0	0	0	0	0	0	0	0	0	0	0	0	0	0	0	0	0	0	0	0	0
	158-MCC_CG1-R	1	1	0	1	0	0	1	1	0	0	0	0	1	1	0	0	0	0	0	0	0	0	0	0	0	0	0	0	0	0	0	0	0	0	0	0	0	0	0	0	0	0	0	0	0	0	0	0
	159-ACC_CG2-R	0	0	0	0	0	0	0	0	0	0	1	1	0	0	0	0	0	0	0	0	0	0	0	0	0	0	0	0	0	0	0	0	0	0	0	0	0	0	0	0	0	0	0	0	0	0	0	0
	160-ACC_CG1-R	0	0	0	0	1	0	0	0	0	0	1	1	0	1	0	0	0	0	0	0	0	0	0	0	0	0	0	0	0	0	0	0	0	0	0	0	0	0	0	0	0	0	0	0	0	0	0	0
	161-M1-R	0	0	0	0	0	0	0	0	0	0	0	0	0	0	0	0	0	0	0	0	0	0	0	0	0	0	0	0	0	0	0	0	0	0	0	0	0	0	0	0	0	0	0	0	0	0	0	0
	162-S1-R	0	0	0	0	0	0	0	0	1	0	0	0	0	0	0	0	0	0	0	0	0	0	0	0	0	0	0	0	0	0	0	0	0	0	0	0	0	0	0	0	0	0	0	0	0	0	0	0
	163-PI-R	0	0	0	1	0	0	0	1	0	0	0	0	0	0	0	0	0	0	0	0	0	0	0	0	0	0	0	0	0	0	0	0	0	0	0	0	0	0	0	0	0	0	0	0	0	0	0	0
	164-AI-R	0	0	0	0	0	0	1	0	0	0	0	0	0	0	0	0	0	0	0	0	0	0	0	0	0	0	0	0	0	0	0	0	0	0	0	0	0	0	0	0	0	0	0	0	0	0	0	0
	165-IL-R	0	0	0	0	0	1	0	0	0	0	0	0	0	0	0	0	0	0	0	0	0	0	0	0	0	0	0	0	0	0	0	0	0	0	0	0	0	0	0	0	0	0	0	0	0	0	0	0
	166-PL-R	0	0	0	0	1	0	0	0	0	0	0	0	0	0	0	0	0	0	0	0	0	0	0	0	0	0	0	0	0	0	0	0	0	0	0	0	0	0	0	0	0	0	0	0	0	0	0	0
	167-Claustrum-R	0	0	0	0	0	0	0	0	0	0	0	0	0	0	0	0	0	0	0	0	0	0	0	0	0	0	0	0	0	0	0	0	0	0	0	0	0	0	0	0	0	0	0	0	0	0	0	0
	168-OFC-R	0	0	0	0	0	0	0	0	0	0	0	0	0	0	0	0	0	0	0	0	0	0	0	0	0	0	0	0	0	0	0	0	0	0	0	0	0	0	0	0	0	0	0	0	0	0	0	0
	169-DLPFCd-R	0	1	0	0	0	0	0	0	0	0	0	0	1	0	0	0	0	0	0	0	0	0	0	0	0	0	0	0	0	0	0	0	0	0	0	0	0	0	0	0	0	0	0	0	0	0	0	0
	170-DLPFCv-R	1	0	0	0	0	0	0	0	0	0	0	0	0	0	0	0	0	0	0	0	0	0	0	0	0	0	0	0	0	0	0	0	0	0	0	0	0	0	0	0	0	0	0	0	0	0	0	0
	Control
		100-DLPCFv-L	101-DLPFCd-L	102-OFC-L	103-Claustrum-L	104-PL-L	105-IL-L	106-AI-L	107-PI-L	108-S1-L	109-M1-L	110-ACC_CG1-L	111-ACC_CG2-L	112-MCC_CG1-L	113-MCC_CG2-L	114-BNST-L	115-cNAc-L	116-sNAc-L	117-Septal-L	118-blAmyg_L	119-cAmyg_L	120-Amyg_L	121-rvlPAG-L	122-cvlPAG-L	123-rlPAG-L	124-clPAG-L	125-rLC-L	126-cLC-L	127-lPB-L	128-PB-L	129-SRD-L	130-Cun-L	131-PTVH-L	132-rPVT-L	133-cPVT-L	134-DR	135-rRVM	136-cRVM	137-cPVT-R	138-rPVT-R	139-PTVH-R	140-Cun-R	141-SRD-R	142-PB-R	143-lPB-R	144-cLC-R	145-rLC-R	146-clPAG-R	147-rlPAG-R
	100-DLPCFv-L	0	0	0	0	0	0	0	0	0	0	0	0	0	0	0	0	0	0	0	0	0	0	0	0	0	0	0	0	0	0	0	0	0	0	0	0	0	0	0	0	0	0	0	0	0	0	0	0
	101-DLPFCd-L	0	0	0	0	0	0	0	0	0	0	0	0	0	0	0	0	0	0	0	0	0	0	0	0	0	0	0	0	0	0	0	0	0	0	0	0	0	0	0	0	0	0	0	0	0	0	0	0
	102-OFC-L	0	0	0	0	0	0	0	0	0	0	0	0	0	0	0	0	0	0	0	0	0	0	0	0	0	0	0	0	0	0	0	0	0	0	0	0	0	0	0	0	0	0	0	0	0	0	0	0
	103-Claustrum-L	0	0	0	0	0	0	2.5	2.5	0	0	0	0	2	0	0	0	0	0	0	0	0	0	0	0	0	0	0	0	0	0	0	0	0	0	0	0	0	0	0	0	0	0	0	0	0	0	0	0
	104-PL-L	0	0	0	0	0	0	0	0	0	0	1	0	0	0	0	0	0	0	0	0	0	0	0	0	0	0	0	0	0	0	0	0	0	0	0	0	0	0	0	0	0	0	0	0	0	0	0	0
	105-IL-L	0	0	0	0	0	0	0	0	0	0	0	0	0	0	0	0	0	0	0	0	0	0	0	0	0	0	0	0	0	0	0	0	0	0	0	0	0	0	0	0	0	0	0	0	0	0	0	0
	106-AI-L	0	0	0	2	0	0	0	3	0	0	0	0	0	0	0	0	0	0	0	0	0	0	0	0	0	0	0	0	0	0	0	0	0	0	0	0	0	0	0	0	0	0	0	0	0	0	0	0
	107-PI-L	0	0	0	0	0	0	3	0	0	0	0	0	0	0	0	0	0	0	0	0	0	0	0	0	0	0	0	0	0	0	0	0	0	0	0	0	0	0	0	0	0	0	0	0	0	0	0	0
	108-S1-L	0	0	0	0	0	0	0	0	0	3	0	0	0	0	0	0	0	0	0	0	0	0	0	0	0	0	0	0	0	0	0	0	0	0	0	0	0	0	0	0	0	0	0	0	0	0	0	0
	109-M1-L	0	0	0	0	0	0	0	0	0	0	0	0	0	0	0	0	0	0	0	0	0	0	0	0	0	0	0	0	0	0	0	0	0	0	0	0	0	0	0	0	0	0	0	0	0	0	0	0
	110-ACC_CG1-L	0	0	0	0	2	0	0	0	0	0	0	1	0	0	0	0	0	0	0	0	0	0	0	0	0	0	0	0	0	0	0	0	0	0	0	0	0	0	0	0	0	0	0	0	0	0	0	0
	111-ACC_CG2-L	0	0	0	0	0	0	0	0	0	0	0.5	0	0	0	0	0	0	0	0	0	0	0	0	0	0	0	0	0	0	0	0	0	0	0	0	0	0	0	0	0	0	0	0	0	0	0	0	0
	112-MCC_CG1-L	0	0	0	3	0	0	0	0	0	0	0	0	0	3	0	0	0	0	0	0	0	0	0	0	0	0	0	0	0	0	0	0	0	0	0	0	0	0	0	0	0	0	0	0	0	0	0	0
	113-MCC_CG2-L	0	0	0	0	0	0	3	0	0	0	0	0	4	0	0	0	0	0	0	0	0	0	0	0	0	0	0	0	0	0	0	0	0	0	0	0	0	0	0	0	0	0	0	0	0	0	0	0
	114-BNST-L	0	0	0	0	0	0	0	0	0	0	0	0	0	0	0	0	0	0	0	0	0	0	0	0	0	0	0	0	0	0	0	0	0	0	0	0	0	0	0	0	0	0	0	0	0	0	0	0
	115-cNAc-L	0	0	0	0	0	0	0	0	0	0	0	0	0	0	0	0	2	0	0	0	0	0	0	0	0	0	0	0	0	0	0	0	0	0	0	0	0	0	0	0	0	0	0	0	0	0	0	0
	116-sNAc-L	0	0	0	0	0	0	0	0	0	0	0	0	0	0	0	2	0.5	0	0	0	0	0	0	0	0	0	0	0	0	0	0	0	0	0	0	0	0	0	0	0	0	0	0	0	0	0	0	0
	117-Septal-L	0	0	0	0	0	0	0	0	0	0	0	0	0	0	0	0	0	0	0	0	0	0	0	0	0	0	0	0	0	0	0	0	0	0	0	0	0	0	0	0	0	0	0	0	0	0	0	0
	118-blAmyg_L	0	0	0	0	0	0	0	0	0	0	0	0	0	0	0	0	0	0	0	0	0	0	0	0	0	0	0	0	0	0	0	0	0	0	0	0	0	0	0	0	0	0	0	0	0	0	0	0
	119-cAmyg_L	0	0	0	0	0	0	0	0	0	0	0	0	0	0	0	0	0	0	0	0	0	0	0	0	0	0	0	0	0	0	0	0	0	0	0	0	0	0	0	0	0	0	0	0	0	0	0	0
	120-Amyg_L	0	0	0	0	0	0	0	0	0	0	0	0	0	0	0	0	0	0	0	0	0	0	0	0	0	0	0	0	0	0	0	0	0	0	0	0	0	0	0	0	0	0	0	0	0	0	0	0
	121-rvlPAG-L	0	0	0	0	0	0	0	0	0	0	0	0	0	0	0	0	0	0	0	0	0	0	0	3	0	0	0	0	0	0	0	0	0	0	0	0	0	0	0	0	0	0	0	0	0	0	0	0.5
	122-cvlPAG-L	0	0	0	0	0	0	0	0	0	0	0	0	0	0	0	0	0	0	0	0	0	0	0	0	3	0	0	0	0	0	0	0	0	0	3	0	0	0	0	0	0	0	0	0	0	0	0.5	0
	123-rlPAG-L	0	0	0	0	0	0	0	0	0	0	0	0	0	0	0	0	0	0	0	0	0	3	0	0	0	0	0	0	0	0	0	0	0	0	0	0	0	0	0	0	0	0	0	0	0	0	0	2
	124-clPAG-L	0	0	0	0	0	0	0	0	0	0	0	0	0	0	0	0	0	0	0	0	0	0	3	0	0	0	0	0	0	0	0	0	0	0	0	0	0	0	0	0	0	0	0	0	0	0	2	0
	125-rLC-L	0	0	0	0	0	0	0	0	0	0	0	0	0	0	0	0	0	0	0	0	0	0	0	0	0	0	3	0	1	0	0	0	0	0	0	0	0	0	0	0	0	0	0	0	0	0	0	0
	126-cLC-L	0	0	0	0	0	0	0	0	0	0	0	0	0	0	0	0	0	0	0	0	0	0	0	0	0	3	0	0	0	0	0	0	0	0	0	0	0	0	0	0	0	0	0	0	0	0	0	0
	127-lPB-L	0	0	0	0	0	0	0	0	0	0	0	0	0	0	0	0	0	0	0	0	0	0	0	0	0	0	0	0	0	0	0	0	0	0	0	0	0	0	0	0	0	0	0	0	0	0	0	0
	128-PB-L	0	0	0	0	0	0	0	0	0	0	0	0	0	0	0	0	0	0	0	0	0	0	0	0	0	2	0	0	0	0	0	0	0	0	0	0	0	0	0	0	0	0	0	0	0	0	0	0
	129-SRD-L	0	0	0	0	0	0	0	0	0	0	0	0	0	0	0	0	0	0	0	0	0	0	0	0	0	0	0	0	0	0	0	0	0	0	0	0	0	0	0	0	0	3	0	0	0	0	0	0
	130-Cun-L	0	0	0	0	0	0	0	0	0	0	0	0	0	0	0	0	0	0	0	0	0	0	0	0	0	0	0	0	0	0	0	0	0	0	0	0	0	0	0	0	0	0	0	0	0	0	0	0
	131-PTVH-L	0	0	0	0	0	0	0	0	0	0	0	0	0	0	0	0	0	0	0	0	0	0	0	0	0	0	0	0	0	0	0	0	0	0	0	0	0	0	0	1	0	0	0	0	0	0	0	0
	132-rPVT-L	0	0	0	0	0	0	0	0	0	0	0	0	0	0	0	0	0	0	0	0	0	0	0	0	0	0	0	0	0	0	0	0	0	0	0	0	0	0	1	0	0	0	0	0	0	0	0	0
	133-cPVT-L	0	0	0	0	0	0	0	0	0	0	0	0	0	0	0	0	0	0	0	0	0	0	0	0	0	0	0	0	0	0	0	0	0	0	0	0	0	0	0	0	0	0	0	0	0	0	0	0
	134-DR	0	0	0	0	0	0	0	0	0	0	0	0	0	0	0	0	0	0	0	0	0	0	3	0	0	0	0	0	0	0	0	0	0	0	3	0	0	0	0	0	0	0	0	0	0	0	0	0
	135-rRVM	0	0	0	0	0	0	0	0	0	0	0	0	0	0	0	0	0	0	0	0	0	0	0	0	0	0	0	0	0	0	0	0	0	0	0	0	0	0	0	0	0	0	0	0	0	0	0	0
	136-cRVM	0	0	0	0	0	0	0	0	0	0	0	0	0	0	0	0	0	0	0	0	0	0	0	0	0	0	0	0	0	0	0	0	0	0	0	0	0	0	0	0	0	0	0	0	0	0	0	0
	137-cPVT-R	0	0	0	0	0	0	0	0	0	0	0	0	0	0	0	0	0	0	0	0	0	0	0	0	0	0	0	0	0	0	0	0	0	1	0	0	0	0	0	0	0	0	0	0	0	0	0	0
	138-rPVT-R	0	0	0	0	0	0	0	0	0	0	0	0	0	0	0	0	0	0	0	0	0	0	0	0	0	0	0	0	0	0	0	0	1	1	0	0	0	3	0	0	0	0	0	0	0	0	0	0
	139-PTVH-R	0	0	0	0	0	0	0	0	0	0	0	0	0	0	0	0	0	0	0	0	0	0	0	0	0	0	0	0	0	0	0	1	0	0	0	0	0	0	0	0	0	0	0	0	0	0	0	0
	140-Cun-R	0	0	0	0	0	0	0	0	0	0	0	0	0	0	0	0	0	0	0	0	0	0	0	0	0	0	0	0	0	0	0	0	0	0	0	0	0	0	0	0	0	3	0	0	0	0	0	0
	141-SRD-R	0	0	0	0	0	0	0	0	0	0	0	0	0	0	0	0	0	0	0	0	0	0	0	0	0	0	0	0	0	3	0	0	0	0	0	0	0	0	0	0	0	0	0	0	0	0	0	0
	142-PB-R	0	0	0	0	0	0	0	0	0	0	0	0	0	0	0	0	0	0	0	0	0	0	0	0	0	0	0	0	0	0	0	0	0	0	0	0	0	0	0	0	0	0	0	0	2.5	2	0	0
	143-lPB-R	0	0	0	0	0	0	0	0	0	0	0	0	0	0	0	0	0	0	0	0	0	0	0	0	0	0	0	0	0	0	0	0	0	0	0	0	0	0	0	0	0	0	0	0	3	0	0	0
	144-cLC-R	0	0	0	0	0	0	0	0	0	0	0	0	0	0	0	0	0	0	0	0	0	0	0	0	0	0	0	0	0	0	0	0	0	0	0	0	0	0	0	0	0	0	1	2	0	3	0	0
	145-rLC-R	0	0	0	0	0	0	0	0	0	0	0	0	0	0	0	0	0	0	0	0	0	0	0	0	0	0	0	0	0	0	0	0	0	0	0	0	0	0	0	0	0	0	1	0	3	0	0	0
	146-clPAG-R	0	0	0	0	0	0	0	0	0	0	0	0	0	0	0	0	0	0	0	0	0	0	3	0	2	0	0	0	0	0	0	0	0	0	1	0	0	0	0	0	0	0	0	0	0	0	0	0
	147-rlPAG-R	0	0	0	0	0	0	0	0	0	0	0	0	0	0	0	0	0	0	0	0	0	3	0	2	0	0	0	0	0	0	0	0	0	0	0	0	0	0	0	0	0	0	0	0	0	0	0	0
	148-cvlPAG-R	0	0	0	0	0	0	0	0	0	0	0	0	0	0	0	0	0	0	0	0	0	0	3	0	0.5	0	0	0	0	0	0	0	0	0	0	0	0	0	0	0	0	0	0	0	0	0	0.5	0
	149-rvlPAG-R	0	0	0	0	0	0	0	0	0	0	0	0	0	0	0	0	0	0	0	0	0	3	0	0.5	0	0	0	0	0	0	0	0	0	0	0	0	0	0	0	0	0	0	0	0	0	0	0	0.5
	150-Amyg_R	0	0	0	0	0	0	0	0	0	0	0	0	0	0	0	0	0	0	0	0	0	0	0	0	0	0	0	0	0	0	0	0	0	0	0	0	0	0	0	0	0	0	0	0	0	0	0	0
	151-cAmyg_R	0	0	0	0	0	0	0	0	0	0	0	0	0	0	0	0	0	0	0	0	0	0	0	0	0	0	0	0	0	0	0	0	0	0	0	0	0	0	0	0	0	0	0	0	0	0	0	0
	152-blAmyg_R	0	0	0	0	0	0	0	0	0	0	0	0	0	0	0	0	0	0	0	0	0	0	0	0	0	0	0	0	0	0	0	0	0	0	0	0	0	0	0	0	0	0	0	0	0	0	0	0
	153-Septal-R	0	0	0	0	0	0	0	0	0	0	0	0	0	0	0	0	0	0	0	0	0	0	0	0	0	0	0	0	0	0	0	0	0	0	0	0	0	0	0	0	0	0	0	0	0	0	0	0
	154-sNAc-R	0	0	0	0	0	0	0	0	0	0	0	0	0	0	0	0	0	0	0	0	0	0	0	0	0	0	0	0	0	0	0	0	0	0	0	0	0	0	0	0	0	0	0	0	0	0	0	0
	155-cNAc-R	0	0	0	0	0	0	0	0	0	0	0	0	0	0	0	0	0	0	0	0	0	0	0	0	0	0	0	0	0	0	0	0	0	0	0	0	0	0	0	0	0	0	0	0	0	0	0	0
	156-BNST-R	0	0	0	0	0	0	0	0	0	0	0	0	0	0	0	0	0	3	0	0	0	0	0	0	0	0	0	0	0	0	0	0	0	0	0	0	0	0	0	0	0	0	0	0	0	0	0	0
	157-MCC_CG2-R	0	0	0	0	0	0	0	0	0	0	1	0	0	0	0	0	0	0	0	0	0	0	0	0	0	0	0	0	0	0	0	0	0	0	0	0	0	0	0	0	0	0	0	0	0	0	0	0
	158-MCC_CG1-R	0	0	0	0	0	0	0	0	0	0	0	0	0	1	0	0	0	0	0	0	0	0	0	0	0	0	0	0	0	0	0	0	0	0	0	0	0	0	0	0	0	0	0	0	0	0	0	0
	159-ACC_CG2-R	0	0	0	0	0	0	0	0	0	0	0	2	0	0	0	0	0	0	0	0	0	0	0	0	0	0	0	0	0	0	0	0	0	0	0	0	0	0	0	0	0	0	0	0	0	0	0	0
	160-ACC_CG1-R	0	0	0	0	2	0	0	0	0	0	0	0	0	0	0	0	0	0	0	0	0	0	0	0	0	0	0	0	0	0	0	0	0	0	0	0	0	0	0	0	0	0	0	0	0	0	0	0
	161-M1-R	0	0	0	0	0	0	0	0	0	0	0	0	0	0	0	0	0	0	0	0	0	0	0	0	0	0	0	0	0	0	0	0	0	0	0	0	0	0	0	0	0	0	0	0	0	0	0	0
	162-S1-R	0	0	0	0	0	0	0	0	2	0	0	0	0	0	0	0	0	0	0	0	0	0	0	0	0	0	0	0	0	0	0	0	0	0	0	0	0	0	0	0	0	0	0	0	0	0	0	0
	163-PI-R	0	0	0	0	0	0	0	3	0	0	0	0	0	0	0	0	0	0	0	0	0	0	0	0	0	0	0	0	0	0	0	0	0	0	0	0	0	0	0	0	0	0	0	0	0	0	0	0
	164-AI-R	0	0	0	0	0	0	3	0	0	0	0	0	0	0	0	0	0	0	0	0	0	0	0	0	0	0	0	0	0	0	0	0	0	0	0	0	0	0	0	0	0	0	0	0	0	0	0	0
	165-IL-R	0	0	0	0	0	3	0	0	0	0	0	0	0	0	0	0	0	0	0	0	0	0	0	0	0	0	0	0	0	0	0	0	0	0	0	0	0	0	0	0	0	0	0	0	0	0	0	0
	166-PL-R	0	0	0	0	3	0	0	0	0	0	0	0	0	0	0	0	0	0	0	0	0	0	0	0	0	0	0	0	0	0	0	0	0	0	0	0	0	0	0	0	0	0	0	0	0	0	0	0
	167-Claustrum-R	0	0	0	0	0	0	0	0	0	0	0	0	0	0	0	0	0	0	0	0	0	0	0	0	0	0	0	0	0	0	0	0	0	0	0	0	0	0	0	0	0	0	0	0	0	0	0	0
	168-OFC-R	0	0	0	0	0	0	0	0	0	0	0	0	0	0	0	0	0	0	0	0	0	0	0	0	0	0	0	0	0	0	0	0	0	0	0	0	0	0	0	0	0	0	0	0	0	0	0	0
	169-DLPFCd-R	0	0	0	0	0	0	0	0	0	0	0	0	0	0	0	0	0	0	0	0	0	0	0	0	0	0	0	0	0	0	0	0	0	0	0	0	0	0	0	0	0	0	0	0	0	0	0	0
	170-DLPFCv-R	0	0	0	0	0	0	0	0	0	0	0	0	0	0	0	0	0	0	0	0	0	0	0	0	0	0	0	0	0	0	0	0	0	0	0	0	0	0	0	0	0	0	0	0	0	0	0	0
[truncated: 23 more columns]

## Sheet: Figure 6 rat min
	100-AO-L	101-Piriform-L	102-OFC-L	103-Claus-L	104-PrL-L	105-IL-L	106-aINS-L	107-pINS-L	108-S1-L	109-M1-2-L	110-Cg1-L	111-Cg2-L	112-RSD-L	113-RSGc-L	114-BNST-L	115-NaCo-L	116-NaSh-L	117-BLA-L	118-CeA-L	119-MeA-L	120-rVLPAG-L	121-cVLPAG-L	122-rLPAG-L	123-cLPAG-L	125-rLC-L	126-cLC-L	127-PBl-L	128-PBm-L	129-SRD-L	130-Gracile-L	131-PVH-L	132-Septal	133-rPVT	134-cPVT	135-Arc	136-rDR	137-cDR	138-rRVM	139-cRVM	140-PVH-R	141-Gracile-R	142-SRD-R	143-PBm-R	144-PBl-R	145-cLC-R	146-rLC-R	148-cLPAG-R	149-rLPAG-R	150-cVLPAG-R
100-AO-L		4					2	2	0		0		0	0	0		2	0	0				0		0	0		0				0	0	0									0
101-Piriform-L	3		2		0	2	3	3	0	0	0	0	0	0	3		2	2		2	0	0			0			0			0	0	0	0			0			0			0				0
102-OFC-L		4		2			2	2		2	0		2	1.5			2											1						2										0
103-Claus-L			3				2.5		1	1.5								1		0							2	2				0		3									0	0				0
104-PrL-L		1				4	1	1	0		1	1	1	1			3	3		2						0		1				3		3		3						0		0				1.5
105-IL-L		2.5			3		3				2	1.5	0.5		3																		3	3
106-aINS-L	1	3	2	2	4	3		3	2	0	0.5	0	0	0				3		0	3					3		2				0	0	0		2
107-pINS-L	1	4	2		4		3		2	0	0.5		0	0	3		3	3			3		1	1	0	3	0	2				0	0	0		2				0					0		0
108-S1-L	0	0		2	1		3	3		3	1		0	0	0			0	0	0	1.5	1.5		1.5		0.5		0				0				0				0			0		0		0	0
109-M1-2-L		1	3	4			0	0	0			0		0	0			2	0	0	0		1					0				0		0		1				0
110-Cg1-L	0.5	1	1		2	1.5	0.5	0.5	0			1	1	1			1			0			3		2	2						0	1.5					0			0			3				0
111-Cg2-L		0			2	1	0			2	0.5		1	1														3	0		0	0	1.5	1.5				0				0		3	0		0	0	1
112-RSD-L	0	0	0.5		1	2	0	0	0		2	2		3			0	0	0	0						0			0		0	0	0	0				0							0		0
113-RSGc-L	0	0	0		1		3	3	0	0	2	2	4				0	0			0				0			0	0			0										0			0	0		0
114-BNST-L	0	0				1		1	0	0							0	0.5	3	3		3			1		2	2				3	1	1			2			4
115-NaCo-L																	2		0.5														0										0
116-NaSh-L	0	0	1		0			0			0		0	0	2	2			0						0			0				0								0	0		0			0
117-BLA-L	2	2		3	3		3	3	0	2.5			0	0	2				3	1			1	1	0	0		0				2				3												0
118-CeA-L	0								0	0			0		3	0	1.5	1		0			3		3							2											0
119-MeA-L		3		2	2		1		0	0	0		0		3			0	2		3	3	1		2							3	2	3					0
120-rVLPAG-L		0					2	2	0	0				0						0			3	3	3	3		2.5				0							3	4							0.5	0.5
121-cVLPAG-L		0							0						1					0				3									2	3			3								3		0.5	0.5	3
122-rLPAG-L	0							0		0	0							0	2.5	0	3			2	3	3						1	2			3			3	3						2	2	2
123-cLPAG-L								0	0									0			3	3	2					1.5			3	1				3											2	2
125-rLC-L	1	3						0			2			0	3		0.5	3	3	0	0.5		0				2	1		0		3		3					1	1		0	0.5			3
126-cLC-L	1				4		3	3	0		2		0					3			0.5		0								3		3
127-PBl-L				1				1							3										3			0	0	0													0	1
128-PBm-L	0	0	1	1	2		2	2	0	2		0		0	2		0	2			3			2	2		0		0			3	3										1	1	0	0
129-SRD-L												0	0	0													0	0		2		1								0		3						3
130-Gracile-L																									0		1		0										0							0
131-PVH-L		0										0	0											2		3							3							1
132-Septal	1.5	3		0	1.5		0	0	0	0	0	0	0	2	3		2	3	0	3	2		1	1	1			3	0					1		1.5						0		3	1
133-rPVT	1	1				3	1	1			1	1	0		3	3				1		0	1			3		2			3			0				0	0	3
134-cPVT	2	0	0	1.5	3	3	4	4		0		1	0		3					3		0			3							3	0						0	3	0			0			2		0
135-Arc																																								4
136-rDR					3		2	2	0	3								3					1	1								3					0
137-cDR		1.5													2.5							3														3					0						0		0
138-rRVM											1	1	0																				3						0		0					3
139-cRVM																				0	0		0		3					0			3	3				0								3		0
140-PVH-R		0						0	0	0					1		0				3		2		0.5	0.5			2		1		3	3	4								3				1		3
141-Gracile-R											0						0																	0			0	0
142-SRD-R					0							0		0											1				3			0												3
143-PBm-R	0	0		0					0							0	0		0						0.5		1	1												3				0		2
144-PBl-R			0	0	1						0	0															1	0				0.5		2								3	0						3
145-cLC-R								0	0			1	0	0								0.5						0				3																	0.5
146-rLC-R														0			0.5						0		3			0		0								1	1				1
148-cLPAG-R		0						0	0			0	0								3	3	2	2										0			1			3								2	3
149-rLPAG-R				0	1		2		0		0	0		0				0			3	3	2	2					3										3								2
150-cVLPAG-R												1										3												0.5			0			4				1	3		0.5
151-rVLPAG-R	0	0			1	1	0	0			1	1								0	3	3	0.5	0.5		2		1						0.5			0			4				1			0.5	0.5	3
152-MeA-R	0	0	0	0	0	0	0	0	0	0	0	0	0	0	0.5			0	0	0					1			0				2	2	2				0										1
153-CeA-R						0	1		0	0		0	0		0.5	0		0	0	0	1			1	0	0						2	2.5			1.5											2.5
154-BLA-R		0		0	0	2	1	1	0	0	2		0		0.5	0	3	1	0	0	0	0		0		0		0				2	1			0	0						0
155-NaSh-R					0		0	0			0																			0					0													0
156-NaCo-R		0	0												0	0	0	0	0								0																				0
157-BNST-R		0	1	0			0	0	0	0					0	0		0	0.5								1	0				3				1.5	1.5			3	0
158-RSGc-R	0	0	0		1		0	0				1		0				0			0							0	1			0													0			3
159-RSD-R	0	0	0	0			0	0	0	0	1		0	1	0		0			0			0			0		0				0	0	0			0		0		0				0		3	3
160-Cg2-R	0	0			2	0		0	0	0	0	2	0	0	0			0	0							0		0	0		0	0	3	3		1		0		0								1
161-Cg1-R	0	0	0		2	1	0	0	0	0	0	0	0	0		1		0		0						0	0					0	3			1		0	0	0	0
162-M1-2-R		0		0.5	0		0	0	0	0		0	0	0	0			0		0	0	0										0				0	0								0
163-S1-R					0		0	0	2	2		0	0	0	0				0	0					0							0		1		0	0											0
164-pINS-R	0	3			2	1	3	3	0	0	1	1	0	0			0	0			1.5		1			0		1				0	1			2		3
165-aINS-R			1	0	2	1	3				1	1			0			0	1									1	4			0														2		1
166-IL-R					2	3	1			0	2	2			0			0		0.5												3	3	3				0										3
167-PrL-R	0	0	0.5	0	3	1	1	1	0	0	2	2	0	0	0			0		0														3		3												3
168-Claus-R		0	0	0	2		0							0				0				1				0										2												1
169-OFC-R		0	3	0	2	3	1	1				1						0			1.5	1.5						0								3	1.5										0		1.5
170-Piriform-R	0.5	1	1		0	2	3	3	0	0	0		0	0		0	0	0		0					0			0			0	0		0	0									0
171-AO-R	1	0	0		0	0	0	0	0		0	0	0	0	0		0	0		0	0		0	0	0	0	0	0				0	0	0	0												0
	100-AO-L	101-Piriform-L	102-OFC-L	103-Claus-L	104-PrL-L	105-IL-L	106-aINS-L	107-pINS-L	108-S1-L	109-M1-2-L	110-Cg1-L	111-Cg2-L	112-RSD-L	113-RSGc-L	114-BNST-L	115-NaCo-L	116-NaSh-L	117-BLA-L	118-CeA-L	119-MeA-L	120-rVLPAG-L	121-cVLPAG-L	122-rLPAG-L	123-cLPAG-L	125-rLC-L	126-cLC-L	127-PBl-L	128-PBm-L	129-SRD-L	130-Gracile-L	131-PVH-L	132-Septal	133-rPVT	134-cPVT	135-Arc	136-rDR	137-cDR	138-rRVM	139-cRVM	140-PVH-R	141-Gracile-R	142-SRD-R	143-PBm-R	144-PBl-R	145-cLC-R	146-rLC-R	148-cLPAG-R	149-rLPAG-R	150-cVLPAG-R
100-AO-L	10	0	0	0	0	0	0	0	0	0	0	0	0	0	0	0	0	0	0	0	0	0	0	0	0	0	0	0	0	0	0	0	0	0	0	0	0	0	0	0	0	0	0	0	0	0	0	0	0
101-Piriform-L	0	10	0	0	0	0	0	0	0	0	0	0	0	0	0	0	0	0	0	0	0	0	0	0	0	0	0	0	0	0	0	0	0	0	0	0	0	0	0	0	0	0	0	0	0	0	0	0	0
102-OFC-L	0	0	10	0	0	0	0	1	0	0	1	0	0	0	0	0	0	0	0	0	0	0	0	0	0	0	0	0	0	0	0	0	0	0	0	0	0	0	0	0	0	0	0	0	0	0	0	0	0
103-Claus-L	0	0	0	10	0	0	1	0	0	0	0	0	0	0	0	0	0	0	0	0	0	0	0	0	0	0	0	0	0	0	0	0	0	0	0	0	0	0	0	0	0	0	1	1	0	0	0	0	0
104-PrL-L	0	0	0	0	10	0	0	0	1	0	0	0	0	0	0	0	1	0	0	0	0	0	0	0	0	0	0	0	0	0	0	0	0	0	0	0	0	0	0	0	0	0	0	0	0	0	0	0	0
105-IL-L	0	0	0	0	0	10	0	0	0	0	0	0	0	0	0	0	0	0	0	0	0	0	0	0	0	0	0	0	0	0	0	0	0	0	0	0	0	0	0	0	0	0	0	0	0	0	0	0	0
106-aINS-L	0	0	0	1	0	0	10	0	0	0	0	0	0	0	0	0	0	0	0	0	0	0	0	0	0	0	0	0	0	0	0	0	0	0	0	0	0	0	0	0	0	0	0	0	0	0	0	0	0
107-pINS-L	0	0	1	0	0	0	0	10	0	0	0	0	0	1	0	0	0	0	0	0	0	0	0	0	0	0	0	0	0	0	0	0	0	0	0	0	0	0	0	0	0	0	0	0	1	0	0	0	0
108-S1-L	0	0	0	0	1	0	0	0	10	0	0	0	0	0	0	0	0	0	0	0	0	0	0	0	0	0	0	0	0	0	0	0	0	0	0	0	0	0	0	0	0	0	0	0	0	0	0	0	0
109-M1-2-L	0	0	0	0	0	0	0	0	0	10	0	0	0	0	0	0	0	0	0	0	0	0	0	0	0	0	0	1	0	0	0	0	0	0	0	0	0	0	0	0	0	0	0	0	0	0	0	0	0
110-Cg1-L	0	0	1	0	0	0	0	0	0	0	10	1	0	0	0	0	0	0	0	0	0	0	0	0	0	0	0	0	0	0	0	0	0	0	0	0	0	0	0	0	0	0	0	1	0	0	0	0	0
111-Cg2-L	0	0	0	0	0	0	0	0	0	0	1	10	0	0	0	0	0	0	0	0	0	0	0	0	0	0	0	0	0	0	0	0	0	0	0	0	0	0	0	0	0	0	0	1	0	0	0	0	0
112-RSD-L	0	0	0	0	0	0	0	0	0	0	0	0	10	0	0	0	0	0	0	0	0	0	0	0	0	0	0	0	0	0	0	0	0	0	0	0	0	0	0	0	0	0	0	0	0	0	0	0	0
113-RSGc-L	0	0	0	0	0	0	0	1	0	0	0	0	0	10	0	0	0	0	0	0	0	0	0	0	0	0	0	0	0	0	0	0	0	0	0	0	0	0	0	0	0	0	0	0	0	0	0	0	0
114-BNST-L	0	0	0	0	0	0	0	0	0	0	0	0	0	0	10	0	0	0	0	0	0	0	0	0	0	0	0	0	0	0	0	0	0	0	0	0	0	0	0	0	0	0	0	0	0	0	0	0	0
115-NaCo-L	0	0	0	0	0	0	0	0	0	0	0	0	0	0	0	10	0	0	0	0	0	0	0	0	0	0	0	0	0	0	0	0	0	0	0	0	0	0	0	0	0	0	0	0	0	0	0	0	0
116-NaSh-L	0	0	0	0	1	0	0	0	0	0	0	0	0	0	0	0	10	0	0	0	0	0	0	0	0	0	0	0	0	0	0	0	0	0	0	0	0	0	0	0	0	0	0	0	0	0	0	0	0
117-BLA-L	0	0	0	0	0	0	0	0	0	0	0	0	0	0	0	0	0	10	0	0	0	0	0	0	0	0	0	0	0	0	0	0	0	0	0	0	0	0	0	0	0	0	0	0	0	0	0	0	0
118-CeA-L	0	0	0	0	0	0	0	0	0	0	0	0	0	0	0	0	0	0	10	0	0	0	0	0	0	0	0	0	0	0	0	0	0	0	0	0	0	0	0	0	0	0	0	0	0	0	0	0	0
119-MeA-L	0	0	0	0	0	0	0	0	0	0	0	0	0	0	0	0	0	0	0	10	0	0	0	0	0	0	0	0	0	0	0	0	0	0	0	0	0	0	0	0	0	0	0	0	0	0	0	0	0
120-rVLPAG-L	0	0	0	0	0	0	0	0	0	0	0	0	0	0	0	0	0	0	0	0	10	0	0	0	0	0	0	0	0	0	0	0	0	0	0	0	0	0	0	0	0	0	0	0	0	0	0	0	0
121-cVLPAG-L	0	0	0	0	0	0	0	0	0	0	0	0	0	0	0	0	0	0	0	0	0	10	0	0	0	0	0	0	0	0	0	0	0	0	0	0	0	0	0	0	0	0	0	0	0	0	1	0	0
122-rLPAG-L	0	0	0	0	0	0	0	0	0	0	0	0	0	0	0	0	0	0	0	0	0	0	10	0	0	0	0	0	0	0	0	0	0	0	0	0	0	0	0	0	0	0	0	0	0	0	0	0	0
123-cLPAG-L	0	0	0	0	0	0	0	0	0	0	0	0	0	0	0	0	0	0	0	0	0	0	0	10	0	0	0	0	0	0	0	0	0	0	0	0	0	0	0	0	0	0	0	0	0	0	0	0	0
125-rLC-L	0	0	0	0	0	0	0	0	0	0	0	0	0	0	0	0	0	0	0	0	0	0	0	0	10	0	0	0	0	0	0	0	0	0	0	0	0	0	0	0	0	0	0	0	0	0	0	0	0
126-cLC-L	0	0	0	0	0	0	0	0	0	0	0	0	0	0	0	0	0	0	0	0	0	0	0	0	0	10	0	0	0	0	0	0	0	0	0	0	0	0	0	0	0	0	0	0	0	0	0	0	0
127-PBl-L	0	0	0	0	0	0	0	0	0	0	0	0	0	0	0	0	0	0	0	0	0	0	0	0	0	0	10	0	1	0	0	0	0	0	0	0	0	0	0	0	0	0	1	0	0	0	0	0	0
128-PBm-L	0	0	0	0	0	0	0	0	0	1	0	0	0	0	0	0	0	0	0	0	0	0	0	0	0	0	0	10	1	0	0	0	0	0	0	0	0	0	0	0	0	0	0	0	0	0	0	0	0
129-SRD-L	0	0	0	0	0	0	0	0	0	0	0	0	0	0	0	0	0	0	0	0	0	0	0	0	0	0	1	1	10	0	0	0	0	0	0	0	0	0	0	0	0	0	0	0	0	0	0	0	0
130-Gracile-L	0	0	0	0	0	0	0	0	0	0	0	0	0	0	0	0	0	0	0	0	0	0	0	0	0	0	0	0	0	10	0	0	0	0	0	0	0	0	0	0	0	0	0	0	0	0	0	0	0
131-PVH-L	0	0	0	0	0	0	0	0	0	0	0	0	0	0	0	0	0	0	0	0	0	0	0	0	0	0	0	0	0	0	10	0	0	0	0	0	0	0	0	0	0	0	0	0	0	0	0	0	0
132-Septal	0	0	0	0	0	0	0	0	0	0	0	0	0	0	0	0	0	0	0	0	0	0	0	0	0	0	0	0	0	0	0	10	0	0	0	0	0	0	0	0	0	0	0	0	0	0	0	0	0
133-rPVT	0	0	0	0	0	0	0	0	0	0	0	0	0	0	0	0	0	0	0	0	0	0	0	0	0	0	0	0	0	0	0	0	10	0	0	0	0	0	0	0	0	0	0	0	0	0	0	0	0
134-cPVT	0	0	0	0	0	0	0	0	0	0	0	0	0	0	0	0	0	0	0	0	0	0	0	0	0	0	0	0	0	0	0	0	0	10	0	0	0	0	0	1	0	0	0	0	0	0	0	0	0
135-Arc	0	0	0	0	0	0	0	0	0	0	0	0	0	0	0	0	0	0	0	0	0	0	0	0	0	0	0	0	0	0	0	0	0	0	10	0	0	0	0	0	0	0	0	0	0	0	0	0	0
136-rDR	0	0	0	0	0	0	0	0	0	0	0	0	0	0	0	0	0	0	0	0	0	0	0	0	0	0	0	0	0	0	0	0	0	0	0	10	0	0	0	0	0	0	0	0	0	0	0	0	0
137-cDR	0	0	0	0	0	0	0	0	0	0	0	0	0	0	0	0	0	0	0	0	0	0	0	0	0	0	0	0	0	0	0	0	0	0	0	0	10	0	0	0	0	0	0	0	0	0	0	0	0
138-rRVM	0	0	0	0	0	0	0	0	0	0	0	0	0	0	0	0	0	0	0	0	0	0	0	0	0	0	0	0	0	0	0	0	0	0	0	0	0	10	0	0	0	0	0	0	0	0	0	0	0
139-cRVM	0	0	0	0	0	0	0	0	0	0	0	0	0	0	0	0	0	0	0	0	0	0	0	0	0	0	0	0	0	0	0	0	0	0	0	0	0	0	10	0	0	0	0	0	0	1	0	0	0
140-PVH-R	0	0	0	0	0	0	0	0	0	0	0	0	0	0	0	0	0	0	0	0	0	0	0	0	0	0	0	0	0	0	0	0	0	1	0	0	0	0	0	10	0	0	0	0	0	0	0	0	1
141-Gracile-R	0	0	0	0	0	0	0	0	0	0	0	0	0	0	0	0	0	0	0	0	0	0	0	0	0	0	0	0	0	0	0	0	0	0	0	0	0	0	0	0	10	0	0	0	0	0	0	0	0
142-SRD-R	0	0	0	0	0	0	0	0	0	0	0	0	0	0	0	0	0	0	0	0	0	0	0	0	0	0	0	0	0	0	0	0	0	0	0	0	0	0	0	0	0	10	0	1	0	0	0	0	0
143-PBm-R	0	0	0	1	0	0	0	0	0	0	0	0	0	0	0	0	0	0	0	0	0	0	0	0	0	0	1	0	0	0	0	0	0	0	0	0	0	0	0	0	0	0	10	1	0	0	0	0	0
144-PBl-R	0	0	0	1	0	0	0	0	0	0	1	1	0	0	0	0	0	0	0	0	0	0	0	0	0	0	0	0	0	0	0	0	0	0	0	0	0	0	0	0	0	1	1	10	0	0	0	0	0
145-cLC-R	0	0	0	0	0	0	0	1	0	0	0	0	0	0	0	0	0	0	0	0	0	0	0	0	0	0	0	0	0	0	0	0	0	0	0	0	0	0	0	0	0	0	0	0	10	0	0	0	0
146-rLC-R	0	0	0	0	0	0	0	0	0	0	0	0	0	0	0	0	0	0	0	0	0	0	0	0	0	0	0	0	0	0	0	0	0	0	0	0	0	0	1	0	0	0	0	0	0	10	0	0	0
148-cLPAG-R	0	0	0	0	0	0	0	0	0	0	0	0	0	0	0	0	0	0	0	0	0	1	0	0	0	0	0	0	0	0	0	0	0	0	0	0	0	0	0	0	0	0	0	0	0	0	10	0	0
149-rLPAG-R	0	0	0	0	0	0	0	0	0	0	0	0	0	0	0	0	0	0	0	0	0	0	0	0	0	0	0	0	0	0	0	0	0	0	0	0	0	0	0	0	0	0	0	0	0	0	0	10	0
150-cVLPAG-R	0	0	0	0	0	0	0	0	0	0	0	0	0	0	0	0	0	0	0	0	0	0	0	0	0	0	0	0	0	0	0	0	0	0	0	0	0	0	0	1	0	0	0	0	0	0	0	0	10
151-rVLPAG-R	0	0	0	0	0	0	0	0	0	0	0	0	0	0	0	0	0	0	0	0	1	0	0	0	0	0	0	0	0	0	0	0	0	0	0	0	0	0	0	1	0	0	0	0	0	0	0	0	1
152-MeA-R	0	0	0	0	0	0	0	0	0	0	0	0	0	0	0	0	0	0	0	0	0	0	0	0	0	0	0	0	0	0	0	0	0	0	0	0	0	0	0	0	0	0	0	0	0	0	0	0	0
153-CeA-R	0	0	0	0	0	0	0	0	0	0	0	0	1	0	0	0	0	0	0	0	0	0	0	0	0	0	0	0	0	0	0	0	0	0	0	0	0	0	0	0	0	0	0	0	0	0	0	0	0
154-BLA-R	0	0	0	0	0	0	1	0	0	0	0	0	0	0	0	0	0	1	0	0	0	0	0	0	0	0	0	0	0	0	0	0	0	0	0	0	0	0	0	0	0	0	0	0	0	0	0	0	0
155-NaSh-R	0	0	0	0	0	0	0	0	0	0	0	0	0	0	0	0	0	0	0	0	0	0	0	0	0	0	0	0	0	0	0	0	0	0	0	0	0	0	0	0	0	0	0	0	0	0	0	0	0
156-NaCo-R	0	0	0	0	0	0	0	0	0	0	0	0	0	0	0	0	0	0	0	0	0	0	0	0	0	0	0	0	0	0	0	0	0	0	0	0	0	0	0	0	0	0	0	0	0	0	0	0	0
157-BNST-R	0	0	0	0	0	0	0	0	0	0	0	0	0	0	0	0	0	0	0	0	0	0	0	0	0	0	0	0	0	0	0	0	0	0	0	0	0	0	0	0	0	0	0	0	0	0	0	0	0
158-RSGc-R	0	0	1	0	0	0	0	1	0	0	0	0	0	1	0	0	0	0	0	0	0	0	0	0	0	0	0	0	0	0	0	0	0	0	0	0	0	0	0	0	0	0	0	0	0	0	0	0	0
159-RSD-R	0	0	0	0	0	0	1	0	0	0	0	0	0	0	0	0	0	0	0	0	0	0	1	0	0	0	0	0	0	0	0	0	0	0	0	0	0	0	0	0	0	0	0	0	0	0	0	0	0
160-Cg2-R	0	0	0	0	0	0	0	0	0	0	1	1	0	0	0	0	0	0	0	0	0	0	0	0	0	0	0	0	0	0	0	0	0	0	0	0	0	0	0	0	0	0	0	0	0	0	0	0	0
161-Cg1-R	0	0	1	0	0	0	0	1	0	0	1	0	1	0	0	0	0	0	0	0	0	0	0	0	0	0	0	0	0	0	0	0	0	0	0	0	0	0	0	0	0	0	0	0	0	0	0	0	0
162-M1-2-R	0	0	0	0	0	0	0	0	0	0	0	0	0	1	0	0	0	0	0	0	0	0	0	0	0	0	0	0	0	0	0	0	0	0	0	0	0	0	0	0	0	0	0	0	1	0	0	0	0
163-S1-R	0	0	0	0	0	0	0	0	0	0	0	0	0	0	0	0	0	0	1	0	0	0	0	0	0	0	0	0	0	0	0	0	0	0	0	0	0	0	0	0	0	0	0	0	0	0	0	0	0
164-pINS-R	0	0	0	0	0	0	0	0	0	0	0	0	0	0	0	0	0	0	0	0	0	0	1	0	0	0	0	0	0	0	0	0	0	0	0	0	0	0	0	0	0	0	0	0	0	0	0	0	0
165-aINS-R	0	0	0	1	0	0	0	0	0	0	0	0	0	0	0	0	0	0	0	0	0	0	0	0	0	0	0	1	0	0	0	0	0	0	0	0	0	0	0	0	0	0	0	0	0	0	0	0	0
166-IL-R	0	0	0	0	0	0	0	0	0	0	0	0	0	0	0	0	0	0	0	0	0	0	0	0	0	0	0	0	0	0	0	0	0	0	0	0	0	0	0	0	0	0	0	0	0	0	0	0	0
167-PrL-R	1	0	0	0	1	0	0	0	1	1	0	0	0	0	0	0	0	0	0	0	0	0	0	0	0	0	0	0	0	0	0	0	0	0	0	0	0	0	0	0	0	0	0	0	0	0	0	0	0
168-Claus-R	0	0	0	0	0	0	1	0	0	0	0	0	0	0	0	0	0	0	0	0	0	0	0	0	0	0	0	0	0	0	0	0	0	0	0	0	0	0	0	0	0	0	0	0	0	0	0	0	0
169-OFC-R	0	0	0	1	0	0	1	0	0	0	0	0	0	0	0	0	0	1	0	0	0	0	0	0	0	0	0	0	0	0	0	0	0	0	0	0	0	0	0	0	0	0	0	0	0	0	0	0	0
170-Piriform-R	0	0	0	0	1	0	0	0	0	1	0	0	0	0	0	0	0	0	0	0	0	0	0	0	0	0	0	0	0	0	0	0	0	0	0	0	0	0	0	0	0	0	0	0	0	0	0	0	0
171-AO-R	0	0	0	0	1	0	0	0	0	0	0	0	0	0	0	0	1	0	0	0	0	0	0	0	0	0	0	0	0	0	0	0	0	0	0	0	0	0	0	0	0	0	0	0	0	0	0	0	0
	100-AO-L	101-Piriform-L	102-OFC-L	103-Claus-L	104-PrL-L	105-IL-L	106-aINS-L	107-pINS-L	108-S1-L	109-M1-2-L	110-Cg1-L	111-Cg2-L	112-RSD-L	113-RSGc-L	114-BNST-L	115-NaCo-L	116-NaSh-L	117-BLA-L	118-CeA-L	119-MeA-L	120-rVLPAG-L	121-cVLPAG-L	122-rLPAG-L	123-cLPAG-L	125-rLC-L	126-cLC-L	127-PBl-L	128-PBm-L	129-SRD-L	130-Gracile-L	131-PVH-L	132-Septal	133-rPVT	134-cPVT	135-Arc	136-rDR	137-cDR	138-rRVM	139-cRVM	140-PVH-R	141-Gracile-R	142-SRD-R	143-PBm-R	144-PBl-R	145-cLC-R	146-rLC-R	148-cLPAG-R	149-rLPAG-R	150-cVLPAG-R
100-AO-L	0	0	0	0	0	0	0	0	0	0	0	0	0	0	0	0	0	0	0	0	0	0	0	0	0	0	0	0	0	0	0	0	0	0	0	0	0	0	0	0	0	0	0	0	0	0	0	0	0
101-Piriform-L	0	0	0	0	0	0	0	0	0	0	0	0	0	0	0	0	0	0	0	0	0	0	0	0	0	0	0	0	0	0	0	0	0	0	0	0	0	0	0	0	0	0	0	0	0	0	0	0	0
102-OFC-L	0	0	0	0	0	0	0	2	0	0	0	0	0	0	0	0	0	0	0	0	0	0	0	0	0	0	0	0	0	0	0	0	0	0	0	0	0	0	0	0	0	0	0	0	0	0	0	0	0
103-Claus-L	0	0	0	0	0	0	2.5	0	0	0	0	0	0	0	0	0	0	0	0	0	0	0	0	0	0	0	0	0	0	0	0	0	0	0	0	0	0	0	0	0	0	0	0	0	0	0	0	0	0
104-PrL-L	0	0	0	0	0	0	0	0	0	0	0	0	0	0	0	0	3	0	0	0	0	0	0	0	0	0	0	0	0	0	0	0	0	0	0	0	0	0	0	0	0	0	0	0	0	0	0	0	0
105-IL-L	0	0	0	0	0	0	0	0	0	0	0	0	0	0	0	0	0	0	0	0	0	0	0	0	0	0	0	0	0	0	0	0	0	0	0	0	0	0	0	0	0	0	0	0	0	0	0	0	0
106-aINS-L	0	0	0	2	0	0	0	0	0	0	0	0	0	0	0	0	0	0	0	0	0	0	0	0	0	0	0	0	0	0	0	0	0	0	0	0	0	0	0	0	0	0	0	0	0	0	0	0	0
107-pINS-L	0	0	2	0	0	0	0	0	0	0	0	0	0	0	0	0	0	0	0	0	0	0	0	0	0	0	0	0	0	0	0	0	0	0	0	0	0	0	0	0	0	0	0	0	0	0	0	0	0
108-S1-L	0	0	0	0	1	0	0	0	0	0	0	0	0	0	0	0	0	0	0	0	0	0	0	0	0	0	0	0	0	0	0	0	0	0	0	0	0	0	0	0	0	0	0	0	0	0	0	0	0
109-M1-2-L	0	0	0	0	0	0	0	0	0	0	0	0	0	0	0	0	0	0	0	0	0	0	0	0	0	0	0	0	0	0	0	0	0	0	0	0	0	0	0	0	0	0	0	0	0	0	0	0	0
110-Cg1-L	0	0	1	0	0	0	0	0	0	0	0	1	0	0	0	0	0	0	0	0	0	0	0	0	0	0	0	0	0	0	0	0	0	0	0	0	0	0	0	0	0	0	0	3	0	0	0	0	0
111-Cg2-L	0	0	0	0	0	0	0	0	0	0	0.5	0	0	0	0	0	0	0	0	0	0	0	0	0	0	0	0	0	0	0	0	0	0	0	0	0	0	0	0	0	0	0	0	3	0	0	0	0	0
112-RSD-L	0	0	0	0	0	0	0	0	0	0	0	0	0	0	0	0	0	0	0	0	0	0	0	0	0	0	0	0	0	0	0	0	0	0	0	0	0	0	0	0	0	0	0	0	0	0	0	0	0
113-RSGc-L	0	0	0	0	0	0	0	3	0	0	0	0	0	0	0	0	0	0	0	0	0	0	0	0	0	0	0	0	0	0	0	0	0	0	0	0	0	0	0	0	0	0	0	0	0	0	0	0	0
114-BNST-L	0	0	0	0	0	0	0	0	0	0	0	0	0	0	0	0	0	0	0	0	0	0	0	0	0	0	0	0	0	0	0	0	0	0	0	0	0	0	0	0	0	0	0	0	0	0	0	0	0
115-NaCo-L	0	0	0	0	0	0	0	0	0	0	0	0	0	0	0	0	0	0	0	0	0	0	0	0	0	0	0	0	0	0	0	0	0	0	0	0	0	0	0	0	0	0	0	0	0	0	0	0	0
116-NaSh-L	0	0	0	0	0	0	0	0	0	0	0	0	0	0	0	0	0	0	0	0	0	0	0	0	0	0	0	0	0	0	0	0	0	0	0	0	0	0	0	0	0	0	0	0	0	0	0	0	0
117-BLA-L	0	0	0	0	0	0	0	0	0	0	0	0	0	0	0	0	0	0	0	0	0	0	0	0	0	0	0	0	0	0	0	0	0	0	0	0	0	0	0	0	0	0	0	0	0	0	0	0	0
118-CeA-L	0	0	0	0	0	0	0	0	0	0	0	0	0	0	0	0	0	0	0	0	0	0	0	0	0	0	0	0	0	0	0	0	0	0	0	0	0	0	0	0	0	0	0	0	0	0	0	0	0
119-MeA-L	0	0	0	0	0	0	0	0	0	0	0	0	0	0	0	0	0	0	0	0	0	0	0	0	0	0	0	0	0	0	0	0	0	0	0	0	0	0	0	0	0	0	0	0	0	0	0	0	0
120-rVLPAG-L	0	0	0	0	0	0	0	0	0	0	0	0	0	0	0	0	0	0	0	0	0	0	0	0	0	0	0	0	0	0	0	0	0	0	0	0	0	0	0	0	0	0	0	0	0	0	0	0	0
121-cVLPAG-L	0	0	0	0	0	0	0	0	0	0	0	0	0	0	0	0	0	0	0	0	0	0	0	0	0	0	0	0	0	0	0	0	0	0	0	0	0	0	0	0	0	0	0	0	0	0	0.5	0	0
122-rLPAG-L	0	0	0	0	0	0	0	0	0	0	0	0	0	0	0	0	0	0	0	0	0	0	0	0	0	0	0	0	0	0	0	0	0	0	0	0	0	0	0	0	0	0	0	0	0	0	0	0	0
123-cLPAG-L	0	0	0	0	0	0	0	0	0	0	0	0	0	0	0	0	0	0	0	0	0	0	0	0	0	0	0	0	0	0	0	0	0	0	0	0	0	0	0	0	0	0	0	0	0	0	0	0	0
125-rLC-L	0	0	0	0	0	0	0	0	0	0	0	0	0	0	0	0	0	0	0	0	0	0	0	0	0	0	0	0	0	0	0	0	0	0	0	0	0	0	0	0	0	0	0	0	0	0	0	0	0
126-cLC-L	0	0	0	0	0	0	0	0	0	0	0	0	0	0	0	0	0	0	0	0	0	0	0	0	0	0	0	0	0	0	0	0	0	0	0	0	0	0	0	0	0	0	0	0	0	0	0	0	0
127-PBl-L	0	0	0	0	0	0	0	0	0	0	0	0	0	0	0	0	0	0	0	0	0	0	0	0	0	0	0	0	0	0	0	0	0	0	0	0	0	0	0	0	0	0	0	0	0	0	0	0	0
128-PBm-L	0	0	0	0	0	0	0	0	0	2	0	0	0	0	0	0	0	0	0	0	0	0	0	0	0	0	0	0	0	0	0	0	0	0	0	0	0	0	0	0	0	0	0	0	0	0	0	0	0
129-SRD-L	0	0	0	0	0	0	0	0	0	0	0	0	0	0	0	0	0	0	0	0	0	0	0	0	0	0	0	0	0	0	0	0	0	0	0	0	0	0	0	0	0	0	0	0	0	0	0	0	0
130-Gracile-L	0	0	0	0	0	0	0	0	0	0	0	0	0	0	0	0	0	0	0	0	0	0	0	0	0	0	0	0	0	0	0	0	0	0	0	0	0	0	0	0	0	0	0	0	0	0	0	0	0
131-PVH-L	0	0	0	0	0	0	0	0	0	0	0	0	0	0	0	0	0	0	0	0	0	0	0	0	0	0	0	0	0	0	0	0	0	0	0	0	0	0	0	0	0	0	0	0	0	0	0	0	0
132-Septal	0	0	0	0	0	0	0	0	0	0	0	0	0	0	0	0	0	0	0	0	0	0	0	0	0	0	0	0	0	0	0	0	0	0	0	0	0	0	0	0	0	0	0	0	0	0	0	0	0
133-rPVT	0	0	0	0	0	0	0	0	0	0	0	0	0	0	0	0	0	0	0	0	0	0	0	0	0	0	0	0	0	0	0	0	0	0	0	0	0	0	0	0	0	0	0	0	0	0	0	0	0
134-cPVT	0	0	0	0	0	0	0	0	0	0	0	0	0	0	0	0	0	0	0	0	0	0	0	0	0	0	0	0	0	0	0	0	0	0	0	0	0	0	0	3	0	0	0	0	0	0	0	0	0
135-Arc	0	0	0	0	0	0	0	0	0	0	0	0	0	0	0	0	0	0	0	0	0	0	0	0	0	0	0	0	0	0	0	0	0	0	0	0	0	0	0	0	0	0	0	0	0	0	0	0	0
136-rDR	0	0	0	0	0	0	0	0	0	0	0	0	0	0	0	0	0	0	0	0	0	0	0	0	0	0	0	0	0	0	0	0	0	0	0	0	0	0	0	0	0	0	0	0	0	0	0	0	0
137-cDR	0	0	0	0	0	0	0	0	0	0	0	0	0	0	0	0	0	0	0	0	0	0	0	0	0	0	0	0	0	0	0	0	0	0	0	0	0	0	0	0	0	0	0	0	0	0	0	0	0
138-rRVM	0	0	0	0	0	0	0	0	0	0	0	0	0	0	0	0	0	0	0	0	0	0	0	0	0	0	0	0	0	0	0	0	0	0	0	0	0	0	0	0	0	0	0	0	0	0	0	0	0
139-cRVM	0	0	0	0	0	0	0	0	0	0	0	0	0	0	0	0	0	0	0	0	0	0	0	0	0	0	0	0	0	0	0	0	0	0	0	0	0	0	0	0	0	0	0	0	0	3	0	0	0
140-PVH-R	0	0	0	0	0	0	0	0	0	0	0	0	0	0	0	0	0	0	0	0	0	0	0	0	0	0	0	0	0	0	0	0	0	3	0	0	0	0	0	0	0	0	0	0	0	0	0	0	3
141-Gracile-R	0	0	0	0	0	0	0	0	0	0	0	0	0	0	0	0	0	0	0	0	0	0	0	0	0	0	0	0	0	0	0	0	0	0	0	0	0	0	0	0	0	0	0	0	0	0	0	0	0
142-SRD-R	0	0	0	0	0	0	0	0	0	0	0	0	0	0	0	0	0	0	0	0	0	0	0	0	0	0	0	0	0	0	0	0	0	0	0	0	0	0	0	0	0	0	0	3	0	0	0	0	0
143-PBm-R	0	0	0	0	0	0	0	0	0	0	0	0	0	0	0	0	0	0	0	0	0	0	0	0	0	0	1	0	0	0	0	0	0	0	0	0	0	0	0	0	0	0	0	0	0	0	0	0	0
144-PBl-R	0	0	0	0	0	0	0	0	0	0	0	0	0	0	0	0	0	0	0	0	0	0	0	0	0	0	0	0	0	0	0	0	0	0	0	0	0	0	0	0	0	3	0	0	0	0	0	0	0
145-cLC-R	0	0	0	0	0	0	0	0	0	0	0	0	0	0	0	0	0	0	0	0	0	0	0	0	0	0	0	0	0	0	0	0	0	0	0	0	0	0	0	0	0	0	0	0	0	0	0	0	0
146-rLC-R	0	0	0	0	0	0	0	0	0	0	0	0	0	0	0	0	0	0	0	0	0	0	0	0	0	0	0	0	0	0	0	0	0	0	0	0	0	0	1	0	0	0	0	0	0	0	0	0	0
148-cLPAG-R	0	0	0	0	0	0	0	0	0	0	0	0	0	0	0	0	0	0	0	0	0	3	0	0	0	0	0	0	0	0	0	0	0	0	0	0	0	0	0	0	0	0	0	0	0	0	0	0	0
149-rLPAG-R	0	0	0	0	0	0	0	0	0	0	0	0	0	0	0	0	0	0	0	0	0	0	0	0	0	0	0	0	0	0	0	0	0	0	0	0	0	0	0	0	0	0	0	0	0	0	0	0	0
150-cVLPAG-R	0	0	0	0	0	0	0	0	0	0	0	0	0	0	0	0	0	0	0	0	0	0	0	0	0	0	0	0	0	0	0	0	0	0	0	0	0	0	0	4	0	0	0	0	0	0	0	0	0
151-rVLPAG-R	0	0	0	0	0	0	0	0	0	0	0	0	0	0	0	0	0	0	0	0	3	0	0	0	0	0	0	0	0	0	0	0	0	0	0	0	0	0	0	4	0	0	0	0	0	0	0	0	3
152-MeA-R	0	0	0	0	0	0	0	0	0	0	0	0	0	0	0	0	0	0	0	0	0	0	0	0	0	0	0	0	0	0	0	0	0	0	0	0	0	0	0	0	0	0	0	0	0	0	0	0	0
153-CeA-R	0	0	0	0	0	0	0	0	0	0	0	0	0	0	0	0	0	0	0	0	0	0	0	0	0	0	0	0	0	0	0	0	0	0	0	0	0	0	0	0	0	0	0	0	0	0	0	0	0
154-BLA-R	0	0	0	0	0	0	1	0	0	0	0	0	0	0	0	0	0	1	0	0	0	0	0	0	0	0	0	0	0	0	0	0	0	0	0	0	0	0	0	0	0	0	0	0	0	0	0	0	0
155-NaSh-R	0	0	0	0	0	0	0	0	0	0	0	0	0	0	0	0	0	0	0	0	0	0	0	0	0	0	0	0	0	0	0	0	0	0	0	0	0	0	0	0	0	0	0	0	0	0	0	0	0
156-NaCo-R	0	0	0	0	0	0	0	0	0	0	0	0	0	0	0	0	0	0	0	0	0	0	0	0	0	0	0	0	0	0	0	0	0	0	0	0	0	0	0	0	0	0	0	0	0	0	0	0	0
157-BNST-R	0	0	0	0	0	0	0	0	0	0	0	0	0	0	0	0	0	0	0	0	0	0	0	0	0	0	0	0	0	0	0	0	0	0	0	0	0	0	0	0	0	0	0	0	0	0	0	0	0
158-RSGc-R	0	0	0	0	0	0	0	0	0	0	0	0	0	0	0	0	0	0	0	0	0	0	0	0	0	0	0	0	0	0	0	0	0	0	0	0	0	0	0	0	0	0	0	0	0	0	0	0	0
159-RSD-R	0	0	0	0	0	0	0	0	0	0	0	0	0	0	0	0	0	0	0	0	0	0	0	0	0	0	0	0	0	0	0	0	0	0	0	0	0	0	0	0	0	0	0	0	0	0	0	0	0
160-Cg2-R	0	0	0	0	0	0	0	0	0	0	0	2	0	0	0	0	0	0	0	0	0	0	0	0	0	0	0	0	0	0	0	0	0	0	0	0	0	0	0	0	0	0	0	0	0	0	0	0	0
161-Cg1-R	0	0	0	0	0	0	0	0	0	0	0	0	0	0	0	0	0	0	0	0	0	0	0	0	0	0	0	0	0	0	0	0	0	0	0	0	0	0	0	0	0	0	0	0	0	0	0	0	0
162-M1-2-R	0	0	0	0	0	0	0	0	0	0	0	0	0	0	0	0	0	0	0	0	0	0	0	0	0	0	0	0	0	0	0	0	0	0	0	0	0	0	0	0	0	0	0	0	0	0	0	0	0
163-S1-R	0	0	0	0	0	0	0	0	0	0	0	0	0	0	0	0	0	0	0	0	0	0	0	0	0	0	0	0	0	0	0	0	0	0	0	0	0	0	0	0	0	0	0	0	0	0	0	0	0
164-pINS-R	0	0	0	0	0	0	0	0	0	0	0	0	0	0	0	0	0	0	0	0	0	0	1	0	0	0	0	0	0	0	0	0	0	0	0	0	0	0	0	0	0	0	0	0	0	0	0	0	0
165-aINS-R	0	0	0	0	0	0	0	0	0	0	0	0	0	0	0	0	0	0	0	0	0	0	0	0	0	0	0	1	0	0	0	0	0	0	0	0	0	0	0	0	0	0	0	0	0	0	0	0	0
166-IL-R	0	0	0	0	0	0	0	0	0	0	0	0	0	0	0	0	0	0	0	0	0	0	0	0	0	0	0	0	0	0	0	0	0	0	0	0	0	0	0	0	0	0	0	0	0	0	0	0	0
167-PrL-R	0	0	0	0	3	0	0	0	0	0	0	0	0	0	0	0	0	0	0	0	0	0	0	0	0	0	0	0	0	0	0	0	0	0	0	0	0	0	0	0	0	0	0	0	0	0	0	0	0
168-Claus-R	0	0	0	0	0	0	0	0	0	0	0	0	0	0	0	0	0	0	0	0	0	0	0	0	0	0	0	0	0	0	0	0	0	0	0	0	0	0	0	0	0	0	0	0	0	0	0	0	0
169-OFC-R	0	0	0	0	0	0	1	0	0	0	0	0	0	0	0	0	0	0	0	0	0	0	0	0	0	0	0	0	0	0	0	0	0	0	0	0	0	0	0	0	0	0	0	0	0	0	0	0	0
170-Piriform-R	0	0	0	0	0	0	0	0	0	0	0	0	0	0	0	0	0	0	0	0	0	0	0	0	0	0	0	0	0	0	0	0	0	0	0	0	0	0	0	0	0	0	0	0	0	0	0	0	0
171-AO-R	0	0	0	0	0	0	0	0	0	0	0	0	0	0	0	0	0	0	0	0	0	0	0	0	0	0	0	0	0	0	0	0	0	0	0	0	0	0	0	0	0	0	0	0	0	0	0	0	0
[truncated: 21 more columns]

## Sheet: Fig 6 rat enh
	100-AO-L	101-Piriform-L	102-OFC-L	103-Claus-L	104-PrL-L	105-IL-L	106-aINS-L	107-pINS-L	108-S1-L	109-M1-2-L	110-Cg1-L	111-Cg2-L	112-RSD-L	113-RSGc-L	114-BNST-L	115-NaCo-L	116-NaSh-L	117-BLA-L	118-CeA-L	119-MeA-L	120-rVLPAG-L	121-cVLPAG-L	122-rLPAG-L	123-cLPAG-L	125-rLC-L	126-cLC-L	127-PBl-L	128-PBm-L	129-SRD-L	130-Gracile-L	131-PVH-L	132-Septal	133-rPVT	134-cPVT	135-Arc	136-rDR	137-cDR	138-rRVM	139-cRVM	140-PVH-R	141-Gracile-R	142-SRD-R	143-PBm-R	144-PBl-R	145-cLC-R	146-rLC-R	148-cLPAG-R	149-rLPAG-R	150-cVLPAG-R
100-AO-L		4					2	2	0		0		0	0	0		2	0	0				0		0	0		0				0	0	0									0
101-Piriform-L	3		2		0	2	3	3	0	0	0	0	0	0	3		2	2		2	0	0			0			0			0	0	0	0			0			0			0				0
102-OFC-L		4		2			2	2		2	0		2	1.5			2											1						2										0
103-Claus-L			3				2.5		1	1.5								1		0							2	2				0		3									0	0				0
104-PrL-L		1				4	1	1	0		1	1	1	1			3	3		2						0		1				3		3		3						0		0				1.5
105-IL-L		2.5			3		3				2	1.5	0.5		3																		3	3
106-aINS-L	1	3	2	2	4	3		3	2	0	0.5	0	0	0				3		0	3					3		2				0	0	0		2
107-pINS-L	1	4	2		4		3		2	0	0.5		0	0	3		3	3			3		1	1	0	3	0	2				0	0	0		2				0					0		0
108-S1-L	0	0		2	1		3	3		3	1		0	0	0			0	0	0	1.5	1.5		1.5		0.5		0				0				0				0			0		0		0	0
109-M1-2-L		1	3	4			0	0	0			0		0	0			2	0	0	0		1					0				0		0		1				0
110-Cg1-L	0.5	1	1		2	1.5	0.5	0.5	0			1	1	1			1			0			3		2	2						0	1.5					0			0			3				0
111-Cg2-L		0			2	1	0			2	0.5		1	1														3	0		0	0	1.5	1.5				0				0		3	0		0	0	1
112-RSD-L	0	0	0.5		1	2	0	0	0		2	2		3			0	0	0	0						0			0		0	0	0	0				0							0		0
113-RSGc-L	0	0	0		1		3	3	0	0	2	2	4				0	0			0				0			0	0			0										0			0	0		0
114-BNST-L	0	0				1		1	0	0							0	0.5	3	3		3			1		2	2				3	1	1			2			4
115-NaCo-L																	2		0.5														0										0
116-NaSh-L	0	0	1		0			0			0		0	0	2	2			0						0			0				0								0	0		0			0
117-BLA-L	2	2		3	3		3	3	0	2.5			0	0	2				3	1			1	1	0	0		0				2				3												0
118-CeA-L	0								0	0			0		3	0	1.5	1		0			3		3							2											0
119-MeA-L		3		2	2		1		0	0	0		0		3			0	2		3	3	1		2							3	2	3					0
		0					2	2	0	0				0						0			3	3	3	3		2.5				0							3	4							0.5	0.5
121-cVLPAG-L		0							0						1					0				3									2	3			3								3		0.5	0.5	3
122-rLPAG-L	0							0		0	0							0	2.5	0	3			2	3	3						1	2			3			3	3						2	2	2
123-cLPAG-L								0	0									0			3	3	2					1.5			3	1				3											2	2
125-rLC-L	1	3						0			2			0	3		0.5	3	3	0	0.5		0				2	1		0		3		3					1	1		0	0.5			3
126-cLC-L	1				4		3	3	0		2		0					3			0.5		0								3		3
127-PBl-L				1				1							3										3			0	0	0													0	1
128-PBm-L	0	0	1	1	2		2	2	0	2		0		0	2		0	2			3			2	2		0		0			3	3										1	1	0	0
129-SRD-L												0	0	0													0	0		2		1								0		3						3
130-Gracile-L																									0		1		0										0							0
131-PVH-L		0										0	0											2		3							3							1
132-Septal	1.5	3		0	1.5		0	0	0	0	0	0	0	2	3		2	3	0	3	2		1	1	1			3	0					1		1.5						0		3	1
133-rPVT	1	1				3	1	1			1	1	0		3	3				1		0	1			3		2			3			0				0	0	3
134-cPVT	2	0	0	1.5	3	3	4	4		0		1	0		3					3		0			3							3	0						0	3	0			0			2		0
135-Arc																																								4
136-rDR					3		2	2	0	3								3					1	1								3					0
137-cDR		1.5													2.5							3														3					0						0		0
138-rRVM											1	1	0																				3						0		0					3
139-cRVM																				0	0		0		3					0			3	3				0								3		0
140-PVH-R		0						0	0	0					1		0				3		2		0.5	0.5			2		1		3	3	4								3				1		3
141-Gracile-R											0						0																	0			0	0
142-SRD-R					0							0		0											1				3			0												3
143-PBm-R	0	0		0					0							0	0		0						0.5		1	1												3				0		2
144-PBl-R			0	0	1						0	0															1	0				0.5		2								3	0						3
145-cLC-R								0	0			1	0	0								0.5						0				3																	0.5
146-rLC-R														0			0.5						0		3			0		0								1	1				1
148-cLPAG-R		0						0	0			0	0								3	3	2	2										0			1			3								2	3
149-rLPAG-R				0	1		2		0		0	0		0				0			3	3	2	2					3										3								2
150-cVLPAG-R												1										3												0.5			0			4				1	3		0.5
151-rVLPAG-R	0	0			1	1	0	0			1	1								0	3	3	0.5	0.5		2		1						0.5			0			4				1			0.5	0.5	3
152-MeA-R	0	0	0	0	0	0	0	0	0	0	0	0	0	0	0.5			0	0	0					1			0				2	2	2				0										1
153-CeA-R						0	1		0	0		0	0		0.5	0		0	0	0	1			1	0	0						2	2.5			1.5											2.5
154-BLA-R		0		0	0	2	1	1	0	0	2		0		0.5	0	3	1	0	0	0	0		0		0		0				2	1			0	0						0
155-NaSh-R					0		0	0			0																			0					0													0
156-NaCo-R		0	0												0	0	0	0	0								0																				0
157-BNST-R		0	1	0			0	0	0	0					0	0		0	0.5								1	0				3				1.5	1.5			3	0
158-RSGc-R	0	0	0		1		0	0				1		0				0			0							0	1			0													0			3
159-RSD-R	0	0	0	0			0	0	0	0	1		0	1	0		0			0			0			0		0				0	0	0			0		0		0				0		3	3
160-Cg2-R	0	0			2	0		0	0	0	0	2	0	0	0			0	0							0		0	0		0	0	3	3		1		0		0								1
161-Cg1-R	0	0	0	2	2	1	0	0	0	0	0	0	0	0		1		0		0						0	0					0	3			1		0	0	0	0
162-M1-2-R		0		0.5	0		0	0	0	0		0	0	0	0			0		0	0	0										0				0	0								0
163-S1-R					0		0	0	2	2		0	0	0	0				0	0					0							0		1		0	0											0
164-pINS-R	0	3			2	1	3	3	0	0	1	1	0	0			0	0			1.5		1			0		1				0	1			2		3
165-aINS-R			1	0	2	1	3				1	1			0			0	1									1	4			0														2		1
166-IL-R					2	3	1			0	2	2			0			0		0.5												3	3	3				0										3
167-PrL-R	0	0	0.5	0	3	1	1	1	0	0	2	2	0	0	0			0		0														3		3												3
168-Claus-R		0	0	0	2		0							0				0				1				0										2												1
169-OFC-R		0	3	0	2	3	1	1				1						0			1.5	1.5						0								3	1.5										0		1.5
170-Piriform-R	0.5	1	1		0	2	3	3	0	0	0		0	0		0	0	0		0					0			0			0	0		0	0									0
171-AO-R	1	0	0		0	0	0	0	0		0	0	0	0	0		0	0		0	0		0	0	0	0	0	0				0	0	0	0												0
	100-AO-L	101-Piriform-L	102-OFC-L	103-Claus-L	104-PrL-L	105-IL-L	106-aINS-L	107-pINS-L	108-S1-L	109-M1-2-L	110-Cg1-L	111-Cg2-L	112-RSD-L	113-RSGc-L	114-BNST-L	115-NaCo-L	116-NaSh-L	117-BLA-L	118-CeA-L	119-MeA-L	120-rVLPAG-L	121-cVLPAG-L	122-rLPAG-L	123-cLPAG-L	125-rLC-L	126-cLC-L	127-PBl-L	128-PBm-L	129-SRD-L	130-Gracile-L	131-PVH-L	132-Septal	133-rPVT	134-cPVT	135-Arc	136-rDR	137-cDR	138-rRVM	139-cRVM	140-PVH-R	141-Gracile-R	142-SRD-R	143-PBm-R	144-PBl-R	145-cLC-R	146-rLC-R	148-cLPAG-R	149-rLPAG-R	150-cVLPAG-R
100-AO-L	10	1	0	0	0	0	1	1	1	0	0	0	1	1	0	0	0	1	0	0	0	0	0	0	1	0	0	1	0	0	0	1	0	0	0	0	0	0	0	0	0	0	0	0	0	0	0	0	0
101-Piriform-L	1	10	1	0	0	0	1	1	1	1	0	0	1	1	0	0	0	1	0	0	0	0	0	0	1	0	0	1	0	0	0	1	0	0	0	0	0	0	0	0	0	0	0	0	0	0	0	0	0
102-OFC-L	0	1	10	1	0	0	1	0	0	1	0	0	0	0	0	0	0	0	0	0	0	0	0	0	0	0	0	0	0	0	0	0	0	1	0	0	0	0	0	0	0	0	0	0	0	0	0	0	0
103-Claus-L	0	0	1	10	0	0	1	0	0	1	0	0	0	0	0	0	0	0	0	0	0	0	0	0	0	0	0	0	0	0	0	0	0	1	0	0	0	0	0	0	0	0	0	0	0	0	0	0	0
104-PrL-L	0	0	0	0	10	1	1	0	0	0	0	1	0	0	0	0	0	0	0	0	0	0	0	0	0	0	0	0	0	0	0	0	0	0	0	0	0	0	0	0	0	0	0	0	0	0	0	0	0
105-IL-L	0	0	0	0	1	10	1	0	0	0	0	0	0	0	0	0	0	0	0	0	0	0	0	0	0	0	0	0	0	0	0	0	0	0	0	0	0	0	0	0	0	0	0	0	0	0	0	0	0
106-aINS-L	1	1	1	1	1	1	10	1	1	1	0	0	0	1	0	0	0	1	0	0	0	0	0	0	1	0	0	0	0	0	0	0	0	1	0	0	0	0	0	0	0	0	0	0	0	0	0	0	0
107-pINS-L	1	1	0	0	0	0	1	10	1	0	0	0	1	1	0	0	0	1	0	0	0	0	0	0	1	0	0	1	0	0	0	1	0	0	0	0	0	0	0	0	0	0	0	0	0	0	0	0	0
108-S1-L	1	1	0	0	0	0	1	1	10	0	0	0	1	1	0	0	0	0	0	0	0	1	0	1	1	0	0	1	0	0	0	1	0	0	0	0	0	0	0	1	0	0	0	0	0	0	1	1	0
109-M1-2-L	0	1	1	1	0	0	1	0	0	10	0	0	0	0	0	0	0	0	0	1	0	0	0	0	0	0	0	0	0	0	0	0	0	0	0	0	0	0	0	0	0	0	0	0	0	0	0	0	0
110-Cg1-L	0	0	0	0	0	0	0	0	0	0	10	1	0	0	0	0	0	0	0	0	0	0	0	0	0	0	0	0	0	0	0	0	1	0	0	0	0	1	0	0	0	0	0	0	0	0	0	0	0
111-Cg2-L	0	0	0	0	1	0	0	0	0	0	1	10	0	0	0	0	0	0	0	0	0	0	0	0	0	0	0	0	0	0	1	0	0	0	0	0	0	1	0	0	0	0	0	0	0	0	0	0	0
112-RSD-L	1	1	0	0	0	0	0	1	1	0	0	0	10	1	0	0	0	0	0	0	0	0	0	0	0	0	0	0	0	0	0	1	0	0	0	0	0	0	0	0	0	0	0	0	0	0	0	0	0
113-RSGc-L	1	1	0	0	0	0	1	1	1	0	0	0	1	10	0	0	0	1	0	0	0	0	0	0	1	0	0	1	0	0	0	1	0	0	0	0	0	0	0	0	0	0	0	0	0	1	0	0	0
114-BNST-L	0	0	0	0	0	0	0	0	0	0	0	0	0	0	10	0	1	0	0	0	0	0	0	0	0	0	0	0	0	0	0	0	0	0	0	0	0	0	0	0	0	0	0	0	0	0	0	0	0
115-NaCo-L	0	0	0	0	0	0	0	0	0	0	0	0	0	0	0	10	1	0	1	0	0	0	0	0	0	0	0	0	0	0	0	0	0	0	0	0	0	0	0	0	0	0	1	0	0	0	0	0	0
116-NaSh-L	0	0	0	0	0	0	0	0	0	0	0	0	0	0	1	1	10	0	1	0	0	0	0	0	1	0	0	0	0	0	0	1	0	0	0	0	0	0	0	0	0	0	1	0	0	1	0	0	0
117-BLA-L	1	1	0	0	0	0	1	1	0	0	0	0	0	1	0	0	0	10	0	0	0	0	0	0	0	0	0	0	0	0	0	1	0	0	0	0	0	0	0	0	0	0	0	0	0	0	0	0	0
118-CeA-L	0	0	0	0	0	0	0	0	0	0	0	0	0	0	0	1	1	0	10	0	0	0	0	0	0	0	0	0	0	0	0	0	0	0	0	0	0	0	0	0	0	0	1	0	0	0	0	0	0
119-MeA-L	0	0	0	0	0	0	0	0	0	1	0	0	0	0	0	0	0	0	0	10	0	0	0	0	1	0	0	0	0	0	0	0	0	1	0	0	0	0	0	0	0	0	0	0	0	0	0	0	0
120-rVLPAG-L	0	0	0	0	0	0	0	0	0	0	0	0	0	0	0	0	0	0	0	0	10	0	0	0	0	0	0	0	0	0	0	0	0	0	0	0	0	0	0	0	0	0	0	0	0	0	1	0	0
121-cVLPAG-L	0	0	0	0	0	0	0	0	1	0	0	0	0	0	0	0	0	0	0	0	0	10	0	1	0	0	0	0	0	0	0	0	0	0	0	0	0	0	0	0	0	0	0	0	0	0	1	1	0
122-rLPAG-L	0	0	0	0	0	0	0	0	0	0	0	0	0	0	0	0	0	0	0	0	0	0	10	1	0	0	0	0	0	0	0	0	0	0	0	0	0	0	0	0	0	0	0	0	0	0	1	0	0
123-cLPAG-L	0	0	0	0	0	0	0	0	1	0	0	0	0	0	0	0	0	0	0	0	0	1	1	10	0	0	0	0	0	0	0	0	0	0	0	0	0	0	0	0	0	0	0	0	0	0	1	1	0
125-rLC-L	1	1	0	0	0	0	1	1	1	0	0	0	0	1	0	0	1	0	0	1	0	0	0	0	10	0	0	1	0	0	0	1	0	1	0	0	0	0	0	0	0	0	0	0	0	1	0	0	0
126-cLC-L	0	0	0	0	0	0	0	0	0	0	0	0	0	0	0	0	0	0	0	0	0	0	0	0	0	10	0	0	0	0	0	0	0	0	0	0	0	0	0	0	0	0	0	0	0	0	0	0	0
127-PBl-L	0	0	0	0	0	0	0	0	0	0	0	0	0	0	0	0	0	0	0	0	0	0	0	0	0	0	10	1	0	0	0	0	0	0	0	0	0	0	0	0	0	0	1	0	0	0	0	0	0
128-PBm-L	1	1	0	0	0	0	0	1	1	0	0	0	0	1	0	0	0	0	0	0	0	0	0	0	1	0	1	10	0	0	0	0	0	0	0	0	0	0	0	0	0	0	0	0	0	1	0	0	0
129-SRD-L	0	0	0	0	0	0	0	0	0	0	0	0	0	0	0	0	0	0	0	0	0	0	0	0	0	0	0	0	10	0	0	1	0	0	0	0	0	0	0	1	0	0	0	0	0	0	0	0	0
130-Gracile-L	0	0	0	0	0	0	0	0	0	0	0	0	0	0	0	0	0	0	0	0	0	0	0	0	0	0	0	0	0	10	0	0	0	0	0	0	0	0	0	0	0	0	0	0	0	0	0	0	0
131-PVH-L	0	0	0	0	0	0	0	0	0	0	0	1	0	0	0	0	0	0	0	0	0	0	0	0	0	0	0	0	0	0	10	0	0	0	0	0	0	0	0	0	0	0	0	0	0	0	0	0	0
132-Septal	1	1	0	0	0	0	0	1	1	0	0	0	1	1	0	0	1	1	0	0	0	0	0	0	1	0	0	0	1	0	0	10	0	0	0	0	0	0	0	0	0	0	0	0	0	0	0	0	0
133-rPVT	0	0	0	0	0	0	0	0	0	0	1	0	0	0	0	0	0	0	0	0	0	0	0	0	0	0	0	0	0	0	0	0	10	1	0	0	0	1	1	0	0	0	0	0	0	0	0	0	0
134-cPVT	0	0	1	1	0	0	1	0	0	0	0	0	0	0	0	0	0	0	0	1	0	0	0	0	1	0	0	0	0	0	0	0	1	10	0	0	0	0	0	0	0	0	0	0	0	0	0	0	0
135-Arc	0	0	0	0	0	0	0	0	0	0	0	0	0	0	0	0	0	0	0	0	0	0	0	0	0	0	0	0	0	0	0	0	0	0	10	0	0	0	0	0	0	0	0	0	0	0	0	0	0
136-rDR	0	0	0	0	0	0	0	0	0	0	0	0	0	0	0	0	0	0	0	0	0	0	0	0	0	0	0	0	0	0	0	0	0	0	0	10	0	0	0	0	0	0	0	0	0	0	0	0	0
137-cDR	0	0	0	0	0	0	0	0	0	0	0	0	0	0	0	0	0	0	0	0	0	0	0	0	0	0	0	0	0	0	0	0	0	0	0	0	10	0	0	0	0	0	0	0	0	0	0	0	1
138-rRVM	0	0	0	0	0	0	0	0	0	0	1	1	0	0	0	0	0	0	0	0	0	0	0	0	0	0	0	0	0	0	0	0	1	0	0	0	0	10	0	0	0	0	0	0	0	0	0	0	0
139-cRVM	0	0	0	0	0	0	0	0	0	0	0	0	0	0	0	0	0	0	0	0	0	0	0	0	0	0	0	0	0	0	0	0	1	0	0	0	0	0	10	0	0	0	0	0	0	0	0	0	0
140-PVH-R	0	0	0	0	0	0	0	0	1	0	0	0	0	0	0	0	0	0	0	0	0	0	0	0	0	0	0	0	1	0	0	0	0	0	0	0	0	0	0	10	0	0	0	0	0	0	0	0	0
141-Gracile-R	0	0	0	0	0	0	0	0	0	0	0	0	0	0	0	0	0	0	0	0	0	0	0	0	0	0	0	0	0	0	0	0	0	0	0	0	0	0	0	0	10	0	0	0	0	0	0	0	0
142-SRD-R	0	0	0	0	0	0	0	0	0	0	0	0	0	0	0	0	0	0	0	0	0	0	0	0	0	0	0	0	0	0	0	0	0	0	0	0	0	0	0	0	0	10	0	0	0	0	0	0	0
143-PBm-R	0	0	0	0	0	0	0	0	0	0	0	0	0	0	0	1	1	0	1	0	0	0	0	0	0	0	1	0	0	0	0	0	0	0	0	0	0	0	0	0	0	0	10	0	0	1	0	0	0
144-PBl-R	0	0	0	0	0	0	0	0	0	0	0	0	0	0	0	0	0	0	0	0	0	0	0	0	0	0	0	0	0	0	0	0	0	0	0	0	0	0	0	0	0	0	0	10	0	0	0	0	0
145-cLC-R	0	0	0	0	0	0	0	0	0	0	0	0	0	0	0	0	0	0	0	0	0	0	0	0	0	0	0	0	0	0	0	0	0	0	0	0	0	0	0	0	0	0	0	0	10	0	0	0	0
146-rLC-R	0	0	0	0	0	0	0	0	0	0	0	0	0	1	0	0	1	0	0	0	0	0	0	0	1	0	0	1	0	0	0	0	0	0	0	0	0	0	0	0	0	0	1	0	0	10	0	0	0
148-cLPAG-R	0	0	0	0	0	0	0	0	1	0	0	0	0	0	0	0	0	0	0	0	1	1	1	1	0	0	0	0	0	0	0	0	0	0	0	0	0	0	0	0	0	0	0	0	0	0	10	1	0
149-rLPAG-R	0	0	0	0	0	0	0	0	1	0	0	0	0	0	0	0	0	0	0	0	0	1	0	1	0	0	0	0	0	0	0	0	0	0	0	0	0	0	0	0	0	0	0	0	0	0	1	10	0
150-cVLPAG-R	0	0	0	0	0	0	0	0	0	0	0	0	0	0	0	0	0	0	0	0	0	0	0	0	0	0	0	0	0	0	0	0	0	0	0	0	1	0	0	0	0	0	0	0	0	0	0	0	10
151-rVLPAG-R	0	0	0	0	0	0	0	0	0	0	0	0	0	0	0	0	0	0	0	0	0	0	0	1	0	0	0	0	0	0	0	0	0	0	0	0	0	0	0	0	0	0	0	0	0	0	1	1	0
152-MeA-R	1	1	1	1	0	0	1	1	1	1	0	0	1	1	0	0	0	1	0	1	0	0	0	0	1	0	0	0	0	0	0	1	1	1	0	0	0	0	0	0	0	0	0	0	0	0	0	0	0
153-CeA-R	0	0	0	0	0	0	0	0	0	0	0	0	0	0	1	1	0	1	0	0	0	0	0	0	0	0	0	0	0	0	0	0	0	0	0	0	0	0	0	0	0	0	0	0	0	0	0	0	0
154-BLA-R	0	0	0	0	0	0	0	0	0	0	0	0	0	0	0	1	1	0	1	0	0	0	0	0	0	0	0	0	0	0	0	0	0	0	0	0	0	0	0	0	0	0	1	0	0	0	0	0	0
155-NaSh-R	0	0	0	0	0	0	0	0	0	0	0	0	0	0	0	0	0	0	0	0	0	0	0	0	0	0	0	0	0	0	0	0	0	0	0	0	0	0	0	0	0	0	0	0	0	0	0	0	0
156-NaCo-R	0	0	0	0	0	0	0	0	0	0	0	0	0	0	0	1	1	0	1	0	0	0	0	0	0	0	0	0	0	0	0	0	0	0	0	0	0	0	0	0	0	0	0	0	0	0	0	0	0
157-BNST-R	0	0	0	0	0	0	0	0	0	0	0	0	0	0	0	1	0	1	0	0	0	0	0	0	0	0	0	0	0	0	0	0	0	0	0	0	0	0	0	0	0	0	0	0	0	0	0	0	0
158-RSGc-R	1	1	0	0	0	0	0	1	0	0	0	0	0	1	0	0	0	1	0	0	0	0	0	0	0	0	0	1	0	0	0	0	0	0	0	0	0	0	0	0	0	0	0	0	0	0	0	0	0
159-RSD-R	1	1	1	1	0	0	1	1	1	1	0	0	1	0	0	0	0	0	0	0	0	0	0	0	0	0	0	0	0	0	0	1	0	1	0	0	0	0	0	0	0	0	0	0	0	0	0	0	0
160-Cg2-R	1	0	0	0	0	0	0	1	1	0	0	0	1	1	0	0	0	0	0	0	0	0	0	0	0	0	0	0	0	0	0	1	1	0	0	0	0	1	0	0	0	0	0	0	0	0	0	0	0
161-Cg1-R	0	0	0	1	0	0	1	0	0	0	1	0	0	0	0	0	0	0	0	0	0	0	0	0	0	0	0	0	0	0	0	0	0	0	0	0	0	0	1	0	0	0	0	0	0	0	0	0	0
162-M1-2-R	0	1	0	0	1	0	1	0	1	1	0	0	1	0	0	0	0	0	0	0	0	0	0	0	0	0	0	0	0	0	0	0	0	0	0	0	0	0	0	0	0	0	0	0	0	0	0	0	0
163-S1-R	0	0	0	0	1	0	1	0	1	0	0	0	1	0	0	0	0	0	0	0	0	0	0	0	0	0	0	0	0	0	0	0	0	0	0	0	0	0	0	0	0	0	0	0	0	0	0	0	0
164-pINS-R	1	1	0	0	1	1	1	1	1	0	0	1	1	1	0	0	0	1	0	0	0	0	0	0	0	0	0	0	0	0	0	1	0	0	0	0	0	0	0	0	0	0	0	0	0	0	0	0	0
165-aINS-R	0	0	0	0	1	1	0	0	0	0	0	0	0	0	0	0	0	0	0	0	0	0	0	0	0	0	0	0	0	0	0	0	0	0	0	0	0	0	0	0	0	0	0	0	0	0	0	0	0
166-IL-R	0	0	0	0	1	1	0	0	0	0	0	1	0	0	0	0	0	0	0	0	0	0	0	0	0	0	0	0	0	0	0	0	0	0	0	0	0	0	0	0	0	0	0	0	0	0	0	0	0
167-PrL-R	0	1	1	1	1	1	1	0	1	1	0	0	0	0	0	0	0	0	0	0	0	0	0	0	0	0	0	0	0	0	0	0	0	1	0	0	0	0	0	0	0	0	0	0	0	0	0	0	0
168-Claus-R	0	1	1	1	1	0	1	0	0	1	0	0	0	0	0	0	0	1	0	0	0	0	0	0	0	0	0	0	0	0	0	0	0	0	0	0	0	0	0	0	0	0	0	0	0	0	0	0	0
169-OFC-R	0	0	1	0	1	1	0	0	0	0	0	0	0	0	0	0	0	1	0	0	0	0	0	0	0	0	0	0	0	0	0	0	0	0	0	0	0	0	0	0	0	0	0	0	0	0	0	0	0
170-Piriform-R	1	1	1	0	0	0	1	1	1	1	0	0	1	1	0	0	0	1	0	0	0	0	0	0	1	0	0	1	0	0	0	1	0	1	0	0	0	0	0	0	0	0	0	0	0	0	0	0	0
171-AO-R	1	1	1	0	0	0	1	1	1	0	0	0	1	1	0	0	0	1	0	0	0	0	0	0	1	0	0	1	0	0	0	1	0	1	0	0	0	0	0	0	0	0	0	0	0	0	0	0	0
	100-AO-L	101-Piriform-L	102-OFC-L	103-Claus-L	104-PrL-L	105-IL-L	106-aINS-L	107-pINS-L	108-S1-L	109-M1-2-L	110-Cg1-L	111-Cg2-L	112-RSD-L	113-RSGc-L	114-BNST-L	115-NaCo-L	116-NaSh-L	117-BLA-L	118-CeA-L	119-MeA-L	120-rVLPAG-L	121-cVLPAG-L	122-rLPAG-L	123-cLPAG-L	125-rLC-L	126-cLC-L	127-PBl-L	128-PBm-L	129-SRD-L	130-Gracile-L	131-PVH-L	132-Septal	133-rPVT	134-cPVT	135-Arc	136-rDR	137-cDR	138-rRVM	139-cRVM	140-PVH-R	141-Gracile-R	142-SRD-R	143-PBm-R	144-PBl-R	145-cLC-R	146-rLC-R	148-cLPAG-R	149-rLPAG-R	150-cVLPAG-R
100-AO-L	0	4	0	0	0	0	2	2	0	0	0	0	0	0	0	0	0	0	0	0	0	0	0	0	0	0	0	0	0	0	0	0	0	0	0	0	0	0	0	0	0	0	0	0	0	0	0	0	0
101-Piriform-L	3	0	2	0	0	0	3	3	0	0	0	0	0	0	0	0	0	2	0	0	0	0	0	0	0	0	0	0	0	0	0	0	0	0	0	0	0	0	0	0	0	0	0	0	0	0	0	0	0
102-OFC-L	0	4	0	2	0	0	2	0	0	2	0	0	0	0	0	0	0	0	0	0	0	0	0	0	0	0	0	0	0	0	0	0	0	2	0	0	0	0	0	0	0	0	0	0	0	0	0	0	0
103-Claus-L	0	0	3	0	0	0	2.5	0	0	1.5	0	0	0	0	0	0	0	0	0	0	0	0	0	0	0	0	0	0	0	0	0	0	0	3	0	0	0	0	0	0	0	0	0	0	0	0	0	0	0
104-PrL-L	0	0	0	0	0	4	1	0	0	0	0	1	0	0	0	0	0	0	0	0	0	0	0	0	0	0	0	0	0	0	0	0	0	0	0	0	0	0	0	0	0	0	0	0	0	0	0	0	0
105-IL-L	0	0	0	0	3	0	3	0	0	0	0	0	0	0	0	0	0	0	0	0	0	0	0	0	0	0	0	0	0	0	0	0	0	0	0	0	0	0	0	0	0	0	0	0	0	0	0	0	0
106-aINS-L	1	3	2	2	4	3	0	3	2	0	0	0	0	0	0	0	0	3	0	0	0	0	0	0	0	0	0	0	0	0	0	0	0	0	0	0	0	0	0	0	0	0	0	0	0	0	0	0	0
107-pINS-L	1	4	0	0	0	0	3	0	2	0	0	0	0	0	0	0	0	3	0	0	0	0	0	0	0	0	0	2	0	0	0	0	0	0	0	0	0	0	0	0	0	0	0	0	0	0	0	0	0
108-S1-L	0	0	0	0	0	0	3	3	0	0	0	0	0	0	0	0	0	0	0	0	0	1.5	0	1.5	0	0	0	0	0	0	0	0	0	0	0	0	0	0	0	0	0	0	0	0	0	0	0	0	0
109-M1-2-L	0	1	3	4	0	0	0	0	0	0	0	0	0	0	0	0	0	0	0	0	0	0	0	0	0	0	0	0	0	0	0	0	0	0	0	0	0	0	0	0	0	0	0	0	0	0	0	0	0
110-Cg1-L	0	0	0	0	0	0	0	0	0	0	0	1	0	0	0	0	0	0	0	0	0	0	0	0	0	0	0	0	0	0	0	0	1.5	0	0	0	0	0	0	0	0	0	0	0	0	0	0	0	0
111-Cg2-L	0	0	0	0	2	0	0	0	0	0	0.5	0	0	0	0	0	0	0	0	0	0	0	0	0	0	0	0	0	0	0	0	0	0	0	0	0	0	0	0	0	0	0	0	0	0	0	0	0	0
112-RSD-L	0	0	0	0	0	0	0	0	0	0	0	0	0	3	0	0	0	0	0	0	0	0	0	0	0	0	0	0	0	0	0	0	0	0	0	0	0	0	0	0	0	0	0	0	0	0	0	0	0
113-RSGc-L	0	0	0	0	0	0	3	3	0	0	0	0	4	0	0	0	0	0	0	0	0	0	0	0	0	0	0	0	0	0	0	0	0	0	0	0	0	0	0	0	0	0	0	0	0	0	0	0	0
114-BNST-L	0	0	0	0	0	0	0	0	0	0	0	0	0	0	0	0	0	0	0	0	0	0	0	0	0	0	0	0	0	0	0	0	0	0	0	0	0	0	0	0	0	0	0	0	0	0	0	0	0
115-NaCo-L	0	0	0	0	0	0	0	0	0	0	0	0	0	0	0	0	2	0	0.5	0	0	0	0	0	0	0	0	0	0	0	0	0	0	0	0	0	0	0	0	0	0	0	0	0	0	0	0	0	0
116-NaSh-L	0	0	0	0	0	0	0	0	0	0	0	0	0	0	2	2	0	0	0	0	0	0	0	0	0	0	0	0	0	0	0	0	0	0	0	0	0	0	0	0	0	0	0	0	0	0	0	0	0
117-BLA-L	2	2	0	0	0	0	3	3	0	0	0	0	0	0	0	0	0	0	0	0	0	0	0	0	0	0	0	0	0	0	0	2	0	0	0	0	0	0	0	0	0	0	0	0	0	0	0	0	0
118-CeA-L	0	0	0	0	0	0	0	0	0	0	0	0	0	0	0	0	1.5	0	0	0	0	0	0	0	0	0	0	0	0	0	0	0	0	0	0	0	0	0	0	0	0	0	0	0	0	0	0	0	0
119-MeA-L	0	0	0	0	0	0	0	0	0	0	0	0	0	0	0	0	0	0	0	0	0	0	0	0	2	0	0	0	0	0	0	0	0	3	0	0	0	0	0	0	0	0	0	0	0	0	0	0	0
120-rVLPAG-L	0	0	0	0	0	0	0	0	0	0	0	0	0	0	0	0	0	0	0	0	0	0	0	0	0	0	0	0	0	0	0	0	0	0	0	0	0	0	0	0	0	0	0	0	0	0	0.5	0	0
121-cVLPAG-L	0	0	0	0	0	0	0	0	0	0	0	0	0	0	0	0	0	0	0	0	0	0	0	3	0	0	0	0	0	0	0	0	0	0	0	0	0	0	0	0	0	0	0	0	0	0	0.5	0.5	0
122-rLPAG-L	0	0	0	0	0	0	0	0	0	0	0	0	0	0	0	0	0	0	0	0	0	0	0	2	0	0	0	0	0	0	0	0	0	0	0	0	0	0	0	0	0	0	0	0	0	0	2	0	0
123-cLPAG-L	0	0	0	0	0	0	0	0	0	0	0	0	0	0	0	0	0	0	0	0	0	3	2	0	0	0	0	0	0	0	0	0	0	0	0	0	0	0	0	0	0	0	0	0	0	0	2	2	0
125-rLC-L	1	3	0	0	0	0	0	0	0	0	0	0	0	0	0	0	0.5	0	0	0	0	0	0	0	0	0	0	1	0	0	0	3	0	3	0	0	0	0	0	0	0	0	0	0	0	3	0	0	0
126-cLC-L	0	0	0	0	0	0	0	0	0	0	0	0	0	0	0	0	0	0	0	0	0	0	0	0	0	0	0	0	0	0	0	0	0	0	0	0	0	0	0	0	0	0	0	0	0	0	0	0	0
127-PBl-L	0	0	0	0	0	0	0	0	0	0	0	0	0	0	0	0	0	0	0	0	0	0	0	0	0	0	0	0	0	0	0	0	0	0	0	0	0	0	0	0	0	0	0	0	0	0	0	0	0
128-PBm-L	0	0	0	0	0	0	0	2	0	0	0	0	0	0	0	0	0	0	0	0	0	0	0	0	2	0	0	0	0	0	0	0	0	0	0	0	0	0	0	0	0	0	0	0	0	0	0	0	0
129-SRD-L	0	0	0	0	0	0	0	0	0	0	0	0	0	0	0	0	0	0	0	0	0	0	0	0	0	0	0	0	0	0	0	1	0	0	0	0	0	0	0	0	0	0	0	0	0	0	0	0	0
130-Gracile-L	0	0	0	0	0	0	0	0	0	0	0	0	0	0	0	0	0	0	0	0	0	0	0	0	0	0	0	0	0	0	0	0	0	0	0	0	0	0	0	0	0	0	0	0	0	0	0	0	0
131-PVH-L	0	0	0	0	0	0	0	0	0	0	0	0	0	0	0	0	0	0	0	0	0	0	0	0	0	0	0	0	0	0	0	0	0	0	0	0	0	0	0	0	0	0	0	0	0	0	0	0	0
132-Septal	1.5	3	0	0	0	0	0	0	0	0	0	0	0	2	0	0	2	3	0	0	0	0	0	0	1	0	0	0	0	0	0	0	0	0	0	0	0	0	0	0	0	0	0	0	0	0	0	0	0
133-rPVT	0	0	0	0	0	0	0	0	0	0	1	0	0	0	0	0	0	0	0	0	0	0	0	0	0	0	0	0	0	0	0	0	0	0	0	0	0	0	0	0	0	0	0	0	0	0	0	0	0
134-cPVT	0	0	0	1.5	0	0	4	0	0	0	0	0	0	0	0	0	0	0	0	3	0	0	0	0	3	0	0	0	0	0	0	0	0	0	0	0	0	0	0	0	0	0	0	0	0	0	0	0	0
135-Arc	0	0	0	0	0	0	0	0	0	0	0	0	0	0	0	0	0	0	0	0	0	0	0	0	0	0	0	0	0	0	0	0	0	0	0	0	0	0	0	0	0	0	0	0	0	0	0	0	0
136-rDR	0	0	0	0	0	0	0	0	0	0	0	0	0	0	0	0	0	0	0	0	0	0	0	0	0	0	0	0	0	0	0	0	0	0	0	0	0	0	0	0	0	0	0	0	0	0	0	0	0
137-cDR	0	0	0	0	0	0	0	0	0	0	0	0	0	0	0	0	0	0	0	0	0	0	0	0	0	0	0	0	0	0	0	0	0	0	0	0	0	0	0	0	0	0	0	0	0	0	0	0	0
138-rRVM	0	0	0	0	0	0	0	0	0	0	1	1	0	0	0	0	0	0	0	0	0	0	0	0	0	0	0	0	0	0	0	0	3	0	0	0	0	0	0	0	0	0	0	0	0	0	0	0	0
139-cRVM	0	0	0	0	0	0	0	0	0	0	0	0	0	0	0	0	0	0	0	0	0	0	0	0	0	0	0	0	0	0	0	0	3	0	0	0	0	0	0	0	0	0	0	0	0	0	0	0	0
140-PVH-R	0	0	0	0	0	0	0	0	0	0	0	0	0	0	0	0	0	0	0	0	0	0	0	0	0	0	0	0	2	0	0	0	0	0	0	0	0	0	0	0	0	0	0	0	0	0	0	0	0
141-Gracile-R	0	0	0	0	0	0	0	0	0	0	0	0	0	0	0	0	0	0	0	0	0	0	0	0	0	0	0	0	0	0	0	0	0	0	0	0	0	0	0	0	0	0	0	0	0	0	0	0	0
142-SRD-R	0	0	0	0	0	0	0	0	0	0	0	0	0	0	0	0	0	0	0	0	0	0	0	0	0	0	0	0	0	0	0	0	0	0	0	0	0	0	0	0	0	0	0	0	0	0	0	0	0
143-PBm-R	0	0	0	0	0	0	0	0	0	0	0	0	0	0	0	0	0	0	0	0	0	0	0	0	0	0	1	0	0	0	0	0	0	0	0	0	0	0	0	0	0	0	0	0	0	2	0	0	0
144-PBl-R	0	0	0	0	0	0	0	0	0	0	0	0	0	0	0	0	0	0	0	0	0	0	0	0	0	0	0	0	0	0	0	0	0	0	0	0	0	0	0	0	0	0	0	0	0	0	0	0	0
145-cLC-R	0	0	0	0	0	0	0	0	0	0	0	0	0	0	0	0	0	0	0	0	0	0	0	0	0	0	0	0	0	0	0	0	0	0	0	0	0	0	0	0	0	0	0	0	0	0	0	0	0
146-rLC-R	0	0	0	0	0	0	0	0	0	0	0	0	0	0	0	0	0.5	0	0	0	0	0	0	0	3	0	0	0	0	0	0	0	0	0	0	0	0	0	0	0	0	0	1	0	0	0	0	0	0
148-cLPAG-R	0	0	0	0	0	0	0	0	0	0	0	0	0	0	0	0	0	0	0	0	3	3	2	2	0	0	0	0	0	0	0	0	0	0	0	0	0	0	0	0	0	0	0	0	0	0	0	2	0
149-rLPAG-R	0	0	0	0	0	0	0	0	0	0	0	0	0	0	0	0	0	0	0	0	0	3	0	2	0	0	0	0	0	0	0	0	0	0	0	0	0	0	0	0	0	0	0	0	0	0	2	0	0
150-cVLPAG-R	0	0	0	0	0	0	0	0	0	0	0	0	0	0	0	0	0	0	0	0	0	0	0	0	0	0	0	0	0	0	0	0	0	0	0	0	0	0	0	0	0	0	0	0	0	0	0	0	0
151-rVLPAG-R	0	0	0	0	0	0	0	0	0	0	0	0	0	0	0	0	0	0	0	0	0	0	0	0.5	0	0	0	0	0	0	0	0	0	0	0	0	0	0	0	0	0	0	0	0	0	0	0.5	0.5	0
152-MeA-R	0	0	0	0	0	0	0	0	0	0	0	0	0	0	0	0	0	0	0	0	0	0	0	0	1	0	0	0	0	0	0	2	2	2	0	0	0	0	0	0	0	0	0	0	0	0	0	0	0
153-CeA-R	0	0	0	0	0	0	0	0	0	0	0	0	0	0	0.5	0	0	0	0	0	0	0	0	0	0	0	0	0	0	0	0	0	0	0	0	0	0	0	0	0	0	0	0	0	0	0	0	0	0
154-BLA-R	0	0	0	0	0	0	0	0	0	0	0	0	0	0	0	0	3	0	0	0	0	0	0	0	0	0	0	0	0	0	0	0	0	0	0	0	0	0	0	0	0	0	0	0	0	0	0	0	0
155-NaSh-R	0	0	0	0	0	0	0	0	0	0	0	0	0	0	0	0	0	0	0	0	0	0	0	0	0	0	0	0	0	0	0	0	0	0	0	0	0	0	0	0	0	0	0	0	0	0	0	0	0
156-NaCo-R	0	0	0	0	0	0	0	0	0	0	0	0	0	0	0	0	0	0	0	0	0	0	0	0	0	0	0	0	0	0	0	0	0	0	0	0	0	0	0	0	0	0	0	0	0	0	0	0	0
157-BNST-R	0	0	0	0	0	0	0	0	0	0	0	0	0	0	0	0	0	0	0	0	0	0	0	0	0	0	0	0	0	0	0	0	0	0	0	0	0	0	0	0	0	0	0	0	0	0	0	0	0
158-RSGc-R	0	0	0	0	0	0	0	0	0	0	0	0	0	0	0	0	0	0	0	0	0	0	0	0	0	0	0	0	0	0	0	0	0	0	0	0	0	0	0	0	0	0	0	0	0	0	0	0	0
159-RSD-R	0	0	0	0	0	0	0	0	0	0	0	0	0	0	0	0	0	0	0	0	0	0	0	0	0	0	0	0	0	0	0	0	0	0	0	0	0	0	0	0	0	0	0	0	0	0	0	0	0
160-Cg2-R	0	0	0	0	0	0	0	0	0	0	0	0	0	0	0	0	0	0	0	0	0	0	0	0	0	0	0	0	0	0	0	0	3	0	0	0	0	0	0	0	0	0	0	0	0	0	0	0	0
161-Cg1-R	0	0	0	2	0	0	0	0	0	0	0	0	0	0	0	0	0	0	0	0	0	0	0	0	0	0	0	0	0	0	0	0	0	0	0	0	0	0	0	0	0	0	0	0	0	0	0	0	0
162-M1-2-R	0	0	0	0	0	0	0	0	0	0	0	0	0	0	0	0	0	0	0	0	0	0	0	0	0	0	0	0	0	0	0	0	0	0	0	0	0	0	0	0	0	0	0	0	0	0	0	0	0
163-S1-R	0	0	0	0	0	0	0	0	2	0	0	0	0	0	0	0	0	0	0	0	0	0	0	0	0	0	0	0	0	0	0	0	0	0	0	0	0	0	0	0	0	0	0	0	0	0	0	0	0
164-pINS-R	0	3	0	0	2	1	3	3	0	0	0	1	0	0	0	0	0	0	0	0	0	0	0	0	0	0	0	0	0	0	0	0	0	0	0	0	0	0	0	0	0	0	0	0	0	0	0	0	0
165-aINS-R	0	0	0	0	2	1	0	0	0	0	0	0	0	0	0	0	0	0	0	0	0	0	0	0	0	0	0	0	0	0	0	0	0	0	0	0	0	0	0	0	0	0	0	0	0	0	0	0	0
166-IL-R	0	0	0	0	2	3	0	0	0	0	0	2	0	0	0	0	0	0	0	0	0	0	0	0	0	0	0	0	0	0	0	0	0	0	0	0	0	0	0	0	0	0	0	0	0	0	0	0	0
167-PrL-R	0	0	0.5	0	3	1	1	0	0	0	0	0	0	0	0	0	0	0	0	0	0	0	0	0	0	0	0	0	0	0	0	0	0	3	0	0	0	0	0	0	0	0	0	0	0	0	0	0	0
168-Claus-R	0	0	0	0	2	0	0	0	0	0	0	0	0	0	0	0	0	0	0	0	0	0	0	0	0	0	0	0	0	0	0	0	0	0	0	0	0	0	0	0	0	0	0	0	0	0	0	0	0
169-OFC-R	0	0	3	0	2	3	0	0	0	0	0	0	0	0	0	0	0	0	0	0	0	0	0	0	0	0	0	0	0	0	0	0	0	0	0	0	0	0	0	0	0	0	0	0	0	0	0	0	0
170-Piriform-R	0.5	1	1	0	0	0	3	3	0	0	0	0	0	0	0	0	0	0	0	0	0	0	0	0	0	0	0	0	0	0	0	0	0	0	0	0	0	0	0	0	0	0	0	0	0	0	0	0	0
171-AO-R	1	0	0	0	0	0	0	0	0	0	0	0	0	0	0	0	0	0	0	0	0	0	0	0	0	0	0	0	0	0	0	0	0	0	0	0	0	0	0	0	0	0	0	0	0	0	0	0	0
[truncated: 21 more columns]

## Sheet: Figure 6 hum
		100-DLPCFv-L	101-DLPFCd-L	102-OFC-L	103-Claustrum-L	104-PL-L	105-IL-L	106-AI-L	107-PI-L	108-S1-L	109-M1-L	110-ACC_CG1-L	111-ACC_CG2-L	112-MCC_CG1-L	113-MCC_CG2-L	114-BNST-L	115-cNAc-L	116-sNAc-L	117-Septal-L	118-blAmyg_L	119-cAmyg_L	120-Amyg_L	121-rvlPAG-L	122-cvlPAG-L	123-rlPAG-L	124-clPAG-L	125-rLC-L	126-cLC-L	127-lPB-L	128-PB-L	129-SRD-L	130-Cun-L	131-PTVH-L	132-rPVT-L	133-cPVT-L	134-DR	135-rRVM	136-cRVM	137-cPVT-R	138-rPVT-R	139-PTVH-R	140-Cun-R	141-SRD-R	142-PB-R	143-lPB-R	144-cLC-R	145-rLC-R	146-clPAG-R	147-rlPAG-R
		100-AO-L	101-Piriform-L	102-OFC-L	103-Claus-L	104-PrL-L	105-IL-L	106-aINS-L	107-pINS-L	108-S1-L	109-M1-2-L	110-Cg1-L	111-Cg2-L	112-RSD-L	113-RSGc-L	114-BNST-L	115-NaCo-L	116-NaSh-L	Septal	117-BLA-L	118-CeA-L	119-MeA-L	120-rVLPAG-L	121-cVLPAG-L	122-rLPAG-L	123-cLPAG-L	125-rLC-L	126-cLC-L	127-PBl-L	128-PBm-L	129-SRD-L	130-Gracile-L	131-PVH-L	133-rPVT	134-cPVT	136-rDR	138-rRVM	139-cRVM			140-PVH-R	141-Gracile-R	142-SRD-R	143-PBm-R	144-PBl-R	145-cLC-R	146-rLC-R	148-cLPAG-R	149-rLPAG-R
100-DLPCFv-L	100-AO-L
101-DLPFCd-L	101-Piriform-L
102-OFC-L	102-OFC-L				2	3		2	2	3	2	0		2	1.5			2		2	3									1					2				0						0
103-Claustrum-L	103-Claus-L			3				2.5	2.5	1	1.5	2		2	0				0	1		0	2		1				2	2					3				1.5					0	0				0
104-PL-L	104-PrL-L			3			4	1	1	0		1	1	1	1			3	1.5	3	2	2						0		1					3	3			3				0		0				1.5
105-IL-L	105-IL-L					3		3				2	1.5	0.5		3																		3	3				3	3
106-AI-L	106-aINS-L			2	2	4	3		3	2	0	0.5	0	0	0				0	3		0	3		2			3		2				0	0	2			4	1
107-PI-L	107-pINS-L			2	0	4		3		2	0	0.5		0	0	3		3	0	3			3		1	1	0	3	0	2				0	0	2			4	1	0					0		0
108-S1-L	108-S1-L			1	2	1		3	3		3	1		0	0	0		0	0	0	0	0	1.5	1.5		1.5		0.5		0						0					0			0		0		0	0
109-M1-L	109-M1-2-L			3	4			0	0	0			0	2	0	0		0	0	2	0	0	0		1					0					0	1			0		0
110-ACC_CG1-L	110-Cg1-L			1	3	2	1.5	0.5	0.5	0			1	1	1			1	0			0	1.5		3		2	2						1.5			0			1		0			3				0
111-ACC_CG2-L	111-Cg2-L					2	1	0			2	0.5		1	1				0											3	0		0	1.5	1.5		0		1	1			0		3	0		0	0
112-MCC_CG1-L	112-RSD-L			0.5	3	1	2	0	0	0	0	2	2		3			0	0	0	0	0	3		3			0			0		0	0	0		0		0	0						0		0
113-MCC_CG2-L	113-RSGc-L			0	0	1		3	3	0	0	2	2	4				0	2	0			0				0			0	0												0			0	0		0
114-BNST-L	114-BNST-L						1		1	0	0							0	3	0.5	3	3		3			1		2	2				1	1	2			3	3	4
115-cNAc-L	115-NaCo-L																	2	0		0.5	4									0			0						3				0
116-sNAc-L	116-NaSh-L			1		0			0	0	0	0		0	0	2	2	0.5	2		0						0			0											0	0		0			0
117-Septal-L	Septal				0	1.5		0	0	0	0	0	0	0	2	3	3	2		3	0	3	2		1	1	1			3	0				1	1.5			1				0		3	1
118-blAmyg_L	117-BLA-L			3	3	3		3	3	0	2.5			0	0	2			3		3	1			1	1	0	0		0						3													0
119-cAmyg_L	118-CeA-L			1		0				0	0			0		3	0	1.5	0	1		0			3		3																	0
120-Amyg_L	119-MeA-L				2	2		1		0	0	0		0		3	2		3	0	2		3	3	1		2							2	3			0	3	1
121-rvlPAG-L	120-rVLPAG-L				0			2	2	0	0	1		0	0				2			0		3	3	3	3	3		2.5						3		3			4				2			0.5	0.5
122-cvlPAG-L	121-cVLPAG-L									0						1						0	3			3								2	3	3			0	0						3	2	0.5	0.5
123-rlPAG-L	122-rLPAG-L				0			0	0		0	0		0					1	0	2.5	0	3			2	3	3						2		3		3		1	3						2	2	2
124-clPAG-L	123-cLPAG-L								0	0									1	0			3	3	2					1.5			3			3												2	2
125-rLC-L	125-rLC-L								0			2			0	3		0.5	1	3	3	0	0.5		0			3	2	1		0			3			1	3		1		0	0.5			3
126-cLC-L	126-cLC-L					4		3	3	0		2		0						3			0.5		0		3		2	1			3	3						3						3
127-lPB-L	127-PBl-L				1				1							3											3	3		0	0	0												0	1		2
128-PB-L	128-PBm-L			1	1	2		2	2	0	2		0		0	2		0	3	2			3			2	2	2	0		0			3		3				2				1	1	0	0	2
129-SRD-L	129-SRD-L												0	0	0		0		0										0	0		2									0	0	3						3
130-Cun-L	130-Gracile-L																										0		1		0							0				0					0
131-PTVH-L	131-PVH-L												0	0												2		3						3						3	1
132-rPVT-L	133-rPVT						3	1	1			1	1	0		3	3					1		0	1			3		2			3		0		0	0	0	1	3
133-cPVT-L	134-cPVT			0	1.5	3	3	4	4		0		1	0		3			1			3		0			3							0				0	0	0	3	0			0			2
134-DR	136-DR					3		2	2	0	3					2.5			1.5	3			3	3	1	1				1						3						0			4			0
135-rRVM	138-rRVM											1	1	0																				3				0		0		0					3
136-cRVM	139-cRVM																					0	0		0		3					0		3	3		0		0	0							3		0
137-cPVT-R	137-cPVT-R			0	1.5	3	3	4	4		0		1	0		3			1			3		0			3							0	1			0		0	3	0			0			2
138-rPVT-R	138-rPVT-R																																	1	1				3
139-PTVH-R	140-PVH-R								0	0	0					1		0					3		2		0.5	0.5			2		1	3	3				3	3				3				1
140-Cun-R	141-Gracile-R											0						0													0.5	0			0	0	0		0				3	0.5	0.5
141-SRD-R	142-SRD-R					0							0		0				0								1				3											0			3
142-PB-R	143-PBm-R				0					0							0	0			0						0.5		1	1											3	0			0	2.5	2
143-lPB-R	144-PBl-R			0	0	1						0	0						3				2						1	0					2	3			0			1	3	0		3
144-cLC-R	145-cLC-R								0	0			1	0	0				1					0.5				3		0														1	2		3
145-rLC-R	146-rLC-R														0			0.5						0.5	0		3		0.5	0		0					1	1						1		3
146-clPAG-R	148-cLPAG-R								0	0			0	0									3	3	2	2				0.5					0	1			2		3								2
147-rlPAG-R	149-rLPAG-R				0	1		2		0		0	0		0					0			3	3	2	2					3							3										2
148-cvlPAG-R	150-cVLPAG-R												1											3		0.5				1					0.5	0			0		4				1	3	3	0.5
149-rvlPAG-R	151-rVLPAG-R					1	1	0	0		0	1	1	0								0	3	3	0.5	0.5		2		1					0.5	0			0		4				1			0.5	0.5
150-Amyg_R	152-MeA-R			0	0	0	0	0	0	0	0	0	0	0	0	0.5	0		1.5	0	0	0					1			0	0	0		2	2		0		3	3									1
151-cAmyg_R	153-CeA-R						0	1		0	0		0	0		0.5	0		0	0	0	0	1			1	0	0				0.5		2.5		1.5				3								2.5
152-blAmyg_R	154-BLA-R			2.5	0	0	2	1	1	0	0	2		0		0.5	0	3	3	1	0	0	0	0		0		0		0				1		0				3				0
153-Septal-R	Septal				0	1.5		0	0	0	0	0	0	0	2	3		2	0	3	0	3	2		1	1	1			3	0				1	1.5			1				0		3	1
154-sNAc-R	155-NaSh-R					0	0	0	0			0			0			0	0													0																	0
155-cNAc-R	156-NaCo-R			0												0	0	0	0	0	0								0																			0
156-BNST-R	157-BNST-R			1	0			0	0	0	0					0	0		3	0	0.5								1	0						1.5					3	0
157-MCC_CG2-R	158-RSGc-R			0	0	1		0	0		0	1	1	0	0			0	1	0			0							0	1															0			3
158-MCC_CG1-R	159-RSD-R			0	0	1		0	0	0	0	1	1	0	1	0		0	1			0	0		0			0		0				0	0			0	0	0		0				0		3	3
159-ACC_CG2-R	160-Cg2-R					2	0		0	0	0	0	2	0	0	0			0	0	0				1			0		0	0		0	3	3	1	0		0	0	0								1
160-ACC_CG1-R	161-Cg1-R			0	3	2	1	0	0	0	0	0	0	0	0		1	0	0	0		0	1		1			0	0					3		1	0	0		0	0	0
161-M1-R	162-M1-2-R				0.5	0		0	0	0	0		0	0	0	0			0	0		0	0	0												0										0
162-S1-R	163-S1-R					0		0	0	2	2		0	0	0	0			0		0	0					0								1	0			0										0
163-PI-R	164-pINS-R				0	2	1	3	3	0	0	1	1	0	0			0	0	0			1.5		1			0		1				1		2	3			3									1
164-AI-R	165-aINS-R			1	0	2	1	3	3		0	1	1		0	0			0	0	1		1.5							1	4																2		1
165-IL-R	166-IL-R					2	3	1			0	2	2			0			0	0		0.5												3	3		0		3	3									3
166-PL-R	167-PrL-R			0.5	0	3	1	1	1	0	0	2	2	0	0	0				0		0													3	3			2										3
167-Claustrum-R	168-Claus-R			0	0	2		0			1	1			0					0			1	1	0			0								2													1
168-OFC-R	169-OFC-R			3	0	2	3	1	1				1							0			1.5	1.5						0						3												0
169-DLPFCd-R	170-Piriform-R
170-DLPFCv-R	171-AO-R
	PBO
		100-DLPCFv-L	101-DLPFCd-L	102-OFC-L	103-Claustrum-L	104-PL-L	105-IL-L	106-AI-L	107-PI-L	108-S1-L	109-M1-L	110-ACC_CG1-L	111-ACC_CG2-L	112-MCC_CG1-L	113-MCC_CG2-L	114-BNST-L	115-cNAc-L	116-sNAc-L	117-Septal-L	118-blAmyg_L	119-cAmyg_L	120-Amyg_L	121-rvlPAG-L	122-cvlPAG-L	123-rlPAG-L	124-clPAG-L	125-rLC-L	126-cLC-L	127-lPB-L	128-PB-L	129-SRD-L	130-Cun-L	131-PTVH-L	132-rPVT-L	133-cPVT-L	134-DR	135-rRVM	136-cRVM	137-cPVT-R	138-rPVT-R	139-PTVH-R	140-Cun-R	141-SRD-R	142-PB-R	143-lPB-R	144-cLC-R	145-rLC-R	146-clPAG-R	147-rlPAG-R
	100-DLPCFv-L	10	1	0	0	0	0	1	0	0	0	0	0	1	0	0	0	0	0	0	0	0	1	0	0	0	0	0	0	0	0	0	0	0	0	1	0	0	0	0	0	0	0	0	1	0	0	0	0
	101-DLPFCd-L	1	10	0	0	0	0	0	0	0	0	0	0	1	1	0	0	0	0	0	0	0	1	0	0	0	0	0	0	0	0	0	0	0	0	0	0	0	0	0	0	0	0	0	0	0	0	0	0
	102-OFC-L	0	0	10	1	1	0	0	0	1	0	0	0	0	0	0	0	0	0	1	1	0	0	0	0	0	0	0	0	0	0	0	0	0	0	0	0	0	0	0	0	0	0	0	0	0	0	0	0
	103-Claustrum-L	0	0	1	10	0	0	0	1	0	0	1	0	0	1	0	0	0	0	0	0	0	1	0	1	0	0	0	0	0	0	0	0	0	0	0	0	0	0	0	0	0	0	0	0	0	0	0	0
	104-PL-L	0	0	1	0	10	1	0	0	0	0	1	1	0	0	0	0	1	0	0	1	0	0	0	0	0	0	0	0	0	0	0	0	0	0	0	0	0	0	0	0	0	0	0	0	0	0	0	0
	105-IL-L	0	0	0	0	1	10	0	0	0	0	0	0	0	0	0	0	0	0	0	0	0	0	0	0	0	0	0	0	0	0	0	0	0	0	0	0	0	0	0	0	0	0	0	0	0	0	0	0
	106-AI-L	1	0	0	0	0	0	10	0	0	0	0	0	0	0	0	0	0	0	0	0	0	1	0	1	0	0	0	0	0	0	0	0	0	0	0	0	0	0	0	0	0	0	0	0	0	0	0	0
	107-PI-L	0	0	0	1	0	0	0	10	0	0	0	0	0	0	0	0	0	0	0	0	0	0	0	0	0	0	0	0	0	0	0	0	0	0	0	0	0	0	0	0	0	0	0	0	0	0	0	0
	108-S1-L	0	0	1	0	0	0	0	0	10	1	0	0	0	0	0	0	0	0	1	0	0	0	0	0	0	0	0	0	0	0	0	0	0	0	0	0	0	0	0	0	0	0	0	0	0	0	0	0
	109-M1-L	0	0	0	0	0	0	0	0	1	10	0	0	0	0	0	0	1	0	0	0	0	0	0	0	0	0	0	0	0	0	0	0	0	0	0	0	0	0	0	0	0	0	0	0	0	0	0	0
	110-ACC_CG1-L	0	0	0	1	1	0	0	0	0	0	10	1	1	1	0	0	0	0	0	0	0	1	0	1	0	0	0	0	0	0	0	0	0	0	0	0	0	0	0	0	0	0	0	0	0	0	0	0
	111-ACC_CG2-L	0	0	0	0	1	0	0	0	0	0	1	10	1	1	0	0	0	0	0	0	0	0	0	0	0	0	0	0	0	0	0	0	0	0	0	0	0	0	0	0	0	0	0	0	0	0	0	0
	112-MCC_CG1-L	1	1	0	0	0	0	0	0	0	0	1	1	10	1	0	0	0	0	0	0	0	1	0	1	0	0	0	0	0	0	0	0	0	0	0	0	0	0	0	0	0	0	0	0	0	0	0	0
	113-MCC_CG2-L	0	1	0	1	0	0	0	0	0	0	1	1	1	10	0	0	0	0	0	0	0	0	0	0	0	0	0	0	0	0	0	0	0	0	0	0	0	0	0	0	0	0	0	0	0	0	0	0
	114-BNST-L	0	0	0	0	0	0	0	0	0	0	0	0	0	0	10	0	0	1	0	0	1	0	0	0	0	0	0	0	0	0	0	0	0	0	0	0	0	0	0	0	0	0	0	0	0	0	0	0
	115-cNAc-L	0	0	0	0	0	0	0	0	0	0	0	0	0	0	0	10	1	1	0	1	1	0	0	0	0	0	0	0	0	1	0	0	0	0	0	0	0	0	0	0	0	0	0	0	0	0	0	0
	116-sNAc-L	0	0	0	0	1	0	0	0	0	1	0	0	0	0	0	1	10	1	0	1	0	0	0	0	0	0	0	0	0	0	0	0	0	0	0	0	0	0	0	0	0	0	0	0	0	0	0	0
	117-Septal-L	0	0	0	0	0	0	0	0	0	0	0	0	0	0	1	1	1	10	0	1	0	0	0	0	0	0	0	0	0	0	0	0	0	0	0	0	0	0	0	0	0	0	0	0	0	0	0	0
	118-blAmyg_L	0	0	1	0	0	0	0	0	1	0	0	0	0	0	0	0	0	0	10	1	1	0	0	0	0	0	0	0	0	0	0	0	0	0	0	0	0	0	0	0	0	0	0	0	0	0	0	0
	119-cAmyg_L	0	0	1	0	1	0	0	0	0	0	0	0	0	0	0	1	1	1	1	10	1	0	0	0	0	0	0	0	0	0	0	0	0	0	0	0	0	0	0	0	0	0	0	0	0	0	0	0
	120-Amyg_L	0	0	0	0	0	0	0	0	0	0	0	0	0	0	1	1	0	0	1	1	10	0	0	0	0	0	0	0	0	0	0	0	0	0	0	0	0	0	0	0	0	0	0	0	0	0	0	0
	121-rvlPAG-L	1	1	0	1	0	0	1	0	0	0	1	0	1	0	0	0	0	0	0	0	0	10	1	1	0	0	0	0	0	0	0	0	0	0	1	0	0	0	0	0	0	0	0	1	0	0	0	1
	122-cvlPAG-L	0	0	0	0	0	0	0	0	0	0	0	0	0	0	0	0	0	0	0	0	0	1	10	0	1	0	0	0	0	0	0	0	0	0	1	0	0	0	0	0	0	0	0	0	0	1	1	0
	123-rlPAG-L	0	0	0	1	0	0	1	0	0	0	1	0	1	0	0	0	0	0	0	0	0	1	0	10	1	0	0	0	0	0	0	0	0	0	0	0	0	0	0	0	0	0	0	0	0	0	0	1
	124-clPAG-L	0	0	0	0	0	0	0	0	0	0	0	0	0	0	0	0	0	0	0	0	0	0	1	1	10	0	0	0	0	0	0	0	0	0	1	0	0	0	0	0	0	0	0	0	0	0	1	0
	125-rLC-L	0	0	0	0	0	0	0	0	0	0	0	0	0	0	0	0	0	0	0	0	0	0	0	0	0	10	1	1	0	0	0	0	0	0	0	0	0	0	0	0	0	0	0	0	0	1	0	0
	126-cLC-L	0	0	0	0	0	0	0	0	0	0	0	0	0	0	0	0	0	0	0	0	0	0	0	0	0	1	10	1	1	0	0	0	0	0	0	0	0	0	0	0	0	0	0	0	1	0	0	0
	127-lPB-L	0	0	0	0	0	0	0	0	0	0	0	0	0	0	0	0	0	0	0	0	0	0	0	0	0	1	1	10	1	0	0	0	0	0	0	0	0	0	0	0	0	0	0	0	0	1	0	0
	128-PB-L	0	0	0	0	0	0	0	0	0	0	0	0	0	0	0	0	0	0	0	0	0	0	0	0	0	0	1	1	10	0	0	0	0	0	0	0	0	0	0	0	0	0	0	0	0	0	0	0
	129-SRD-L	0	0	0	0	0	0	0	0	0	0	0	0	0	0	0	1	0	0	0	0	0	0	0	0	0	0	0	0	0	10	1	0	0	0	0	0	0	0	0	0	1	1	0	0	0	0	0	0
	130-Cun-L	0	0	0	0	0	0	0	0	0	0	0	0	0	0	0	0	0	0	0	0	0	0	0	0	0	0	0	0	0	1	10	0	0	0	0	0	0	0	0	0	0	0	0	0	0	0	0	0
	131-PTVH-L	0	0	0	0	0	0	0	0	0	0	0	0	0	0	0	0	0	0	0	0	0	0	0	0	0	0	0	0	0	0	0	10	0	0	0	0	0	0	0	1	0	0	0	0	0	0	0	0
	132-rPVT-L	0	0	0	0	0	0	0	0	0	0	0	0	0	0	0	0	0	0	0	0	0	0	0	0	0	0	0	0	0	0	0	0	10	1	0	0	0	0	1	0	0	0	0	0	0	0	0	0
	133-cPVT-L	0	0	0	0	0	0	0	0	0	0	0	0	0	0	0	0	0	0	0	0	0	0	0	0	0	0	0	0	0	0	0	0	1	10	0	0	1	1	0	0	0	0	0	0	0	0	0	0
	134-DR	1	0	0	0	0	0	0	0	0	0	0	0	0	0	0	0	0	0	0	0	0	1	1	0	1	0	0	0	0	0	0	0	0	0	10	0	0	0	0	0	0	0	0	1	0	0	0	0
	135-rRVM	0	0	0	0	0	0	0	0	0	0	0	0	0	0	0	0	0	0	0	0	0	0	0	0	0	0	0	0	0	0	0	0	0	0	0	10	1	0	0	0	0	0	0	0	0	0	0	0
	136-cRVM	0	0	0	0	0	0	0	0	0	0	0	0	0	0	0	0	0	0	0	0	0	0	0	0	0	0	0	0	0	0	0	0	0	1	0	1	10	0	0	0	0	0	0	0	0	0	0	0
	137-cPVT-R	0	0	0	0	0	0	0	0	0	0	0	0	0	0	0	0	0	0	0	0	0	0	0	0	0	0	0	0	0	0	0	0	0	1	0	0	0	10	1	0	0	0	0	0	0	0	0	0
	138-rPVT-R	0	0	0	0	0	0	0	0	0	0	0	0	0	0	0	0	0	0	0	0	0	0	0	0	0	0	0	0	0	0	0	0	1	0	0	0	0	1	10	0	0	0	0	0	0	0	0	0
	139-PTVH-R	0	0	0	0	0	0	0	0	0	0	0	0	0	0	0	0	0	0	0	0	0	0	0	0	0	0	0	0	0	0	0	1	0	0	0	0	0	0	0	10	0	0	0	0	0	0	0	0
	140-Cun-R	0	0	0	0	0	0	0	0	0	0	0	0	0	0	0	0	0	0	0	0	0	0	0	0	0	0	0	0	0	1	0	0	0	0	0	0	0	0	0	0	10	1	0	0	0	0	0	0
	141-SRD-R	0	0	0	0	0	0	0	0	0	0	0	0	0	0	0	0	0	0	0	0	0	0	0	0	0	0	0	0	0	1	0	0	0	0	0	0	0	0	0	0	1	10	0	0	0	0	0	0
	142-PB-R	0	0	0	0	0	0	0	0	0	0	0	0	0	0	0	0	0	0	0	0	0	0	0	0	0	0	0	0	0	0	0	0	0	0	0	0	0	0	0	0	0	0	10	0	1	0	0	0
	143-lPB-R	1	0	0	0	0	0	0	0	0	0	0	0	0	0	0	0	0	0	0	0	0	1	0	0	0	0	0	0	0	0	0	0	0	0	1	0	0	0	0	0	0	0	0	10	0	0	0	0
	144-cLC-R	0	0	0	0	0	0	0	0	0	0	0	0	0	0	0	0	0	0	0	0	0	0	0	0	0	0	1	0	0	0	0	0	0	0	0	0	0	0	0	0	0	0	1	0	10	1	0	0
	145-rLC-R	0	0	0	0	0	0	0	0	0	0	0	0	0	0	0	0	0	0	0	0	0	0	1	0	0	1	0	1	0	0	0	0	0	0	0	0	0	0	0	0	0	0	0	0	1	10	0	0
	146-clPAG-R	0	0	0	0	0	0	0	0	0	0	0	0	0	0	0	0	0	0	0	0	0	0	1	0	1	0	0	0	0	0	0	0	0	0	0	0	0	0	0	0	0	0	0	0	0	0	10	1
	147-rlPAG-R	0	0	0	0	0	0	0	0	0	0	0	0	0	0	0	0	0	0	0	0	0	1	0	1	0	0	0	0	0	0	0	0	0	0	0	0	0	0	0	0	0	0	0	0	0	0	1	10
	148-cvlPAG-R	0	0	0	0	0	0	0	0	0	0	0	0	0	0	0	0	0	0	0	0	0	0	1	0	1	0	0	0	0	0	0	0	0	0	1	0	0	0	0	0	0	0	0	0	0	1	1	0
	149-rvlPAG-R	0	1	0	0	0	0	0	0	0	0	0	0	1	0	0	0	0	0	0	0	0	1	0	1	0	0	0	0	0	0	0	0	0	0	0	0	0	0	0	0	0	0	0	0	0	0	0	1
	150-Amyg_R	0	0	0	0	0	0	0	0	0	0	0	0	0	0	0	1	0	1	0	0	1	0	0	0	0	0	0	0	0	1	1	0	0	0	0	0	0	0	0	0	0	0	0	0	0	0	0	0
	151-cAmyg_R	0	0	0	0	0	0	0	0	0	0	0	0	0	0	0	0	0	0	0	1	0	0	0	0	0	0	0	0	0	0	0	0	0	0	0	0	0	0	0	0	0	0	0	0	0	0	0	0
	152-blAmyg_R	0	0	1	0	1	0	0	0	0	0	1	0	0	0	1	1	1	1	1	1	1	0	0	0	0	0	0	0	0	0	0	0	0	0	0	0	0	0	0	0	0	0	0	0	0	0	0	0
	153-Septal-R	0	0	0	0	0	0	0	0	0	0	0	0	0	0	1	0	1	1	0	1	0	0	0	0	0	0	0	0	0	0	0	0	0	0	0	0	0	0	0	0	0	0	0	0	0	0	0	0
	154-sNAc-R	0	0	0	0	0	0	0	0	0	0	0	0	0	0	0	1	0	1	0	0	0	0	0	0	0	0	0	0	0	0	0	0	0	0	0	0	0	0	0	0	0	0	0	0	0	0	0	0
	155-cNAc-R	0	0	0	0	0	0	0	0	0	0	0	0	0	0	0	1	1	1	0	1	0	0	0	0	0	0	0	0	0	0	0	0	0	0	0	0	0	0	0	0	0	0	0	0	0	0	0	0
	156-BNST-R	0	0	0	0	0	0	0	0	0	0	0	0	0	0	1	0	0	1	0	0	0	0	0	0	0	0	0	0	0	0	0	0	0	0	0	0	0	0	0	0	0	0	0	0	0	0	0	0
	157-MCC_CG2-R	0	0	0	1	1	0	0	0	0	0	1	1	1	1	0	0	0	0	0	0	0	0	0	0	0	0	0	0	0	0	0	0	0	0	0	0	0	0	0	0	0	0	0	0	0	0	0	0
	158-MCC_CG1-R	0	0	0	0	0	0	0	0	0	0	0	1	1	1	0	0	0	0	0	0	0	1	0	0	0	0	0	0	0	0	0	0	0	0	0	0	0	0	0	0	0	0	0	0	0	0	0	0
	159-ACC_CG2-R	0	0	0	0	1	0	0	0	0	0	1	1	1	1	0	0	0	0	0	0	0	0	0	1	0	0	0	0	0	0	0	0	0	0	0	0	0	0	0	0	0	0	0	0	0	0	0	0
	160-ACC_CG1-R	0	0	0	1	0	0	0	0	0	0	1	1	1	1	0	0	0	0	0	0	0	1	0	1	0	0	0	0	0	0	0	0	0	0	0	0	0	0	0	0	0	0	0	0	0	0	0	0
	161-M1-R	0	0	0	0	0	0	0	0	0	0	0	0	0	0	0	0	0	0	0	0	0	0	0	0	0	0	0	0	0	0	0	0	0	0	0	0	0	0	0	0	0	0	0	0	0	0	0	0
	162-S1-R	0	0	0	0	0	0	0	0	0	0	0	0	0	0	0	0	0	0	0	0	0	0	0	0	0	0	0	0	0	0	0	0	0	0	0	0	0	0	0	0	0	0	0	0	0	0	0	0
	163-PI-R	0	0	0	1	0	0	1	1	0	0	1	1	1	1	0	0	0	0	0	0	0	1	0	1	0	0	0	0	0	0	0	0	0	0	0	0	0	0	0	0	0	0	0	0	0	0	0	1
	164-AI-R	1	0	0	0	0	0	1	0	0	0	0	0	0	0	0	0	0	0	0	0	0	1	0	0	0	0	0	0	0	0	0	0	0	0	0	0	0	0	0	0	0	0	0	0	0	0	0	0
	165-IL-R	0	0	0	0	0	0	0	0	0	0	0	0	0	0	0	0	0	0	0	0	0	0	0	0	0	0	0	0	0	0	0	0	0	0	0	0	0	0	0	0	0	0	0	0	0	0	0	0
	166-PL-R	0	0	0	0	1	0	0	0	0	0	0	1	0	0	0	0	0	0	0	0	0	0	0	0	0	0	0	0	0	0	0	0	0	0	0	0	0	0	0	0	0	0	0	0	0	0	0	0
	167-Claustrum-R	0	0	0	0	0	0	0	0	0	0	1	0	0	0	0	0	0	0	0	0	0	1	0	1	0	0	0	0	0	0	0	0	0	0	0	0	0	0	0	0	0	0	0	0	0	0	0	0
	168-OFC-R	0	0	0	0	0	0	0	0	0	0	0	0	0	0	0	0	0	0	0	0	0	0	0	0	0	0	0	0	0	0	0	0	0	0	0	0	0	0	0	0	0	0	0	0	0	0	0	0
	169-DLPFCd-R	0	1	0	0	0	0	0	0	0	0	0	0	0	0	0	0	0	0	0	0	0	0	0	0	0	0	0	0	0	0	0	0	0	0	0	0	0	0	0	0	0	0	0	0	0	0	0	0
	170-DLPFCv-R	1	0	0	0	0	0	0	0	0	0	0	0	0	0	0	0	0	0	0	0	0	0	0	0	0	0	0	0	0	0	0	0	0	0	0	0	0	0	0	0	0	0	0	0	0	0	0	0
	PBO
		100-DLPCFv-L	101-DLPFCd-L	102-OFC-L	103-Claustrum-L	104-PL-L	105-IL-L	106-AI-L	107-PI-L	108-S1-L	109-M1-L	110-ACC_CG1-L	111-ACC_CG2-L	112-MCC_CG1-L	113-MCC_CG2-L	114-BNST-L	115-cNAc-L	116-sNAc-L	117-Septal-L	118-blAmyg_L	119-cAmyg_L	120-Amyg_L	121-rvlPAG-L	122-cvlPAG-L	123-rlPAG-L	124-clPAG-L	125-rLC-L	126-cLC-L	127-lPB-L	128-PB-L	129-SRD-L	130-Cun-L	131-PTVH-L	132-rPVT-L	133-cPVT-L	134-DR	135-rRVM	136-cRVM	137-cPVT-R	138-rPVT-R	139-PTVH-R	140-Cun-R	141-SRD-R	142-PB-R	143-lPB-R	144-cLC-R	145-rLC-R	146-clPAG-R	147-rlPAG-R
	100-DLPCFv-L	0	0	0	0	0	0	0	0	0	0	0	0	0	0	0	0	0	0	0	0	0	0	0	0	0	0	0	0	0	0	0	0	0	0	0	0	0	0	0	0	0	0	0	0	0	0	0	0
	101-DLPFCd-L	0	0	0	0	0	0	0	0	0	0	0	0	0	0	0	0	0	0	0	0	0	0	0	0	0	0	0	0	0	0	0	0	0	0	0	0	0	0	0	0	0	0	0	0	0	0	0	0
	102-OFC-L	0	0	0	2	3	0	0	0	3	0	0	0	0	0	0	0	0	0	2	3	0	0	0	0	0	0	0	0	0	0	0	0	0	0	0	0	0	0	0	0	0	0	0	0	0	0	0	0
	103-Claustrum-L	0	0	3	0	0	0	0	2.5	0	0	2	0	0	0	0	0	0	0	0	0	0	2	0	1	0	0	0	0	0	0	0	0	0	0	0	0	0	0	0	0	0	0	0	0	0	0	0	0
	104-PL-L	0	0	3	0	0	4	0	0	0	0	1	1	0	0	0	0	3	0	0	2	0	0	0	0	0	0	0	0	0	0	0	0	0	0	0	0	0	0	0	0	0	0	0	0	0	0	0	0
	105-IL-L	0	0	0	0	3	0	0	0	0	0	0	0	0	0	0	0	0	0	0	0	0	0	0	0	0	0	0	0	0	0	0	0	0	0	0	0	0	0	0	0	0	0	0	0	0	0	0	0
	106-AI-L	0	0	0	0	0	0	0	0	0	0	0	0	0	0	0	0	0	0	0	0	0	3	0	2	0	0	0	0	0	0	0	0	0	0	0	0	0	0	0	0	0	0	0	0	0	0	0	0
	107-PI-L	0	0	0	0	0	0	0	0	0	0	0	0	0	0	0	0	0	0	0	0	0	0	0	0	0	0	0	0	0	0	0	0	0	0	0	0	0	0	0	0	0	0	0	0	0	0	0	0
	108-S1-L	0	0	1	0	0	0	0	0	0	3	0	0	0	0	0	0	0	0	0	0	0	0	0	0	0	0	0	0	0	0	0	0	0	0	0	0	0	0	0	0	0	0	0	0	0	0	0	0
	109-M1-L	0	0	0	0	0	0	0	0	0	0	0	0	0	0	0	0	0	0	0	0	0	0	0	0	0	0	0	0	0	0	0	0	0	0	0	0	0	0	0	0	0	0	0	0	0	0	0	0
	110-ACC_CG1-L	0	0	0	3	2	0	0	0	0	0	0	1	1	1	0	0	0	0	0	0	0	1.5	0	3	0	0	0	0	0	0	0	0	0	0	0	0	0	0	0	0	0	0	0	0	0	0	0	0
	111-ACC_CG2-L	0	0	0	0	2	0	0	0	0	0	0.5	0	1	1	0	0	0	0	0	0	0	0	0	0	0	0	0	0	0	0	0	0	0	0	0	0	0	0	0	0	0	0	0	0	0	0	0	0
	112-MCC_CG1-L	0	0	0	0	0	0	0	0	0	0	2	2	0	3	0	0	0	0	0	0	0	3	0	3	0	0	0	0	0	0	0	0	0	0	0	0	0	0	0	0	0	0	0	0	0	0	0	0
	113-MCC_CG2-L	0	0	0	0	0	0	0	0	0	0	2	2	4	0	0	0	0	0	0	0	0	0	0	0	0	0	0	0	0	0	0	0	0	0	0	0	0	0	0	0	0	0	0	0	0	0	0	0
	114-BNST-L	0	0	0	0	0	0	0	0	0	0	0	0	0	0	0	0	0	3	0	0	3	0	0	0	0	0	0	0	0	0	0	0	0	0	0	0	0	0	0	0	0	0	0	0	0	0	0	0
	115-cNAc-L	0	0	0	0	0	0	0	0	0	0	0	0	0	0	0	0	2	0	0	0.5	4	0	0	0	0	0	0	0	0	0	0	0	0	0	0	0	0	0	0	0	0	0	0	0	0	0	0	0
	116-sNAc-L	0	0	0	0	0	0	0	0	0	0	0	0	0	0	0	2	0.5	2	0	0	0	0	0	0	0	0	0	0	0	0	0	0	0	0	0	0	0	0	0	0	0	0	0	0	0	0	0	0
	117-Septal-L	0	0	0	0	0	0	0	0	0	0	0	0	0	0	3	3	2	0	0	0	0	0	0	0	0	0	0	0	0	0	0	0	0	0	0	0	0	0	0	0	0	0	0	0	0	0	0	0
	118-blAmyg_L	0	0	3	0	0	0	0	0	0	0	0	0	0	0	0	0	0	0	0	3	1	0	0	0	0	0	0	0	0	0	0	0	0	0	0	0	0	0	0	0	0	0	0	0	0	0	0	0
	119-cAmyg_L	0	0	1	0	0	0	0	0	0	0	0	0	0	0	0	0	1.5	0	1	0	0	0	0	0	0	0	0	0	0	0	0	0	0	0	0	0	0	0	0	0	0	0	0	0	0	0	0	0
	120-Amyg_L	0	0	0	0	0	0	0	0	0	0	0	0	0	0	3	2	0	0	0	2	0	0	0	0	0	0	0	0	0	0	0	0	0	0	0	0	0	0	0	0	0	0	0	0	0	0	0	0
	121-rvlPAG-L	0	0	0	0	0	0	2	0	0	0	1	0	0	0	0	0	0	0	0	0	0	0	3	3	0	0	0	0	0	0	0	0	0	0	3	0	0	0	0	0	0	0	0	2	0	0	0	0.5
	122-cvlPAG-L	0	0	0	0	0	0	0	0	0	0	0	0	0	0	0	0	0	0	0	0	0	3	0	0	3	0	0	0	0	0	0	0	0	0	3	0	0	0	0	0	0	0	0	0	0	2	0.5	0
	123-rlPAG-L	0	0	0	0	0	0	0	0	0	0	0	0	0	0	0	0	0	0	0	0	0	3	0	0	2	0	0	0	0	0	0	0	0	0	0	0	0	0	0	0	0	0	0	0	0	0	0	2
	124-clPAG-L	0	0	0	0	0	0	0	0	0	0	0	0	0	0	0	0	0	0	0	0	0	0	3	2	0	0	0	0	0	0	0	0	0	0	3	0	0	0	0	0	0	0	0	0	0	0	2	0
	125-rLC-L	0	0	0	0	0	0	0	0	0	0	0	0	0	0	0	0	0	0	0	0	0	0	0	0	0	0	3	2	0	0	0	0	0	0	0	0	0	0	0	0	0	0	0	0	0	3	0	0
	126-cLC-L	0	0	0	0	0	0	0	0	0	0	0	0	0	0	0	0	0	0	0	0	0	0	0	0	0	3	0	2	1	0	0	0	0	0	0	0	0	0	0	0	0	0	0	0	3	0	0	0
	127-lPB-L	0	0	0	0	0	0	0	0	0	0	0	0	0	0	0	0	0	0	0	0	0	0	0	0	0	3	3	0	0	0	0	0	0	0	0	0	0	0	0	0	0	0	0	0	0	2	0	0
	128-PB-L	0	0	0	0	0	0	0	0	0	0	0	0	0	0	0	0	0	0	0	0	0	0	0	0	0	0	2	0	0	0	0	0	0	0	0	0	0	0	0	0	0	0	0	0	0	0	0	0
	129-SRD-L	0	0	0	0	0	0	0	0	0	0	0	0	0	0	0	0	0	0	0	0	0	0	0	0	0	0	0	0	0	0	2	0	0	0	0	0	0	0	0	0	0	3	0	0	0	0	0	0
	130-Cun-L	0	0	0	0	0	0	0	0	0	0	0	0	0	0	0	0	0	0	0	0	0	0	0	0	0	0	0	0	0	0	0	0	0	0	0	0	0	0	0	0	0	0	0	0	0	0	0	0
	131-PTVH-L	0	0	0	0	0	0	0	0	0	0	0	0	0	0	0	0	0	0	0	0	0	0	0	0	0	0	0	0	0	0	0	0	0	0	0	0	0	0	0	1	0	0	0	0	0	0	0	0
	132-rPVT-L	0	0	0	0	0	0	0	0	0	0	0	0	0	0	0	0	0	0	0	0	0	0	0	0	0	0	0	0	0	0	0	0	0	0	0	0	0	0	1	0	0	0	0	0	0	0	0	0
	133-cPVT-L	0	0	0	0	0	0	0	0	0	0	0	0	0	0	0	0	0	0	0	0	0	0	0	0	0	0	0	0	0	0	0	0	0	0	0	0	0	0	0	0	0	0	0	0	0	0	0	0
	134-DR	0	0	0	0	0	0	0	0	0	0	0	0	0	0	0	0	0	0	0	0	0	3	3	0	1	0	0	0	0	0	0	0	0	0	3	0	0	0	0	0	0	0	0	4	0	0	0	0
	135-rRVM	0	0	0	0	0	0	0	0	0	0	0	0	0	0	0	0	0	0	0	0	0	0	0	0	0	0	0	0	0	0	0	0	0	0	0	0	0	0	0	0	0	0	0	0	0	0	0	0
	136-cRVM	0	0	0	0	0	0	0	0	0	0	0	0	0	0	0	0	0	0	0	0	0	0	0	0	0	0	0	0	0	0	0	0	0	3	0	0	0	0	0	0	0	0	0	0	0	0	0	0
	137-cPVT-R	0	0	0	0	0	0	0	0	0	0	0	0	0	0	0	0	0	0	0	0	0	0	0	0	0	0	0	0	0	0	0	0	0	1	0	0	0	0	0	0	0	0	0	0	0	0	0	0
	138-rPVT-R	0	0	0	0	0	0	0	0	0	0	0	0	0	0	0	0	0	0	0	0	0	0	0	0	0	0	0	0	0	0	0	0	1	0	0	0	0	3	0	0	0	0	0	0	0	0	0	0
	139-PTVH-R	0	0	0	0	0	0	0	0	0	0	0	0	0	0	0	0	0	0	0	0	0	0	0	0	0	0	0	0	0	0	0	1	0	0	0	0	0	0	0	0	0	0	0	0	0	0	0	0
	140-Cun-R	0	0	0	0	0	0	0	0	0	0	0	0	0	0	0	0	0	0	0	0	0	0	0	0	0	0	0	0	0	0.5	0	0	0	0	0	0	0	0	0	0	0	3	0	0	0	0	0	0
	141-SRD-R	0	0	0	0	0	0	0	0	0	0	0	0	0	0	0	0	0	0	0	0	0	0	0	0	0	0	0	0	0	3	0	0	0	0	0	0	0	0	0	0	0	0	0	0	0	0	0	0
	142-PB-R	0	0	0	0	0	0	0	0	0	0	0	0	0	0	0	0	0	0	0	0	0	0	0	0	0	0	0	0	0	0	0	0	0	0	0	0	0	0	0	0	0	0	0	0	2.5	0	0	0
	143-lPB-R	0	0	0	0	0	0	0	0	0	0	0	0	0	0	0	0	0	0	0	0	0	2	0	0	0	0	0	0	0	0	0	0	0	0	3	0	0	0	0	0	0	0	0	0	0	0	0	0
	144-cLC-R	0	0	0	0	0	0	0	0	0	0	0	0	0	0	0	0	0	0	0	0	0	0	0	0	0	0	3	0	0	0	0	0	0	0	0	0	0	0	0	0	0	0	1	0	0	3	0	0
	145-rLC-R	0	0	0	0	0	0	0	0	0	0	0	0	0	0	0	0	0	0	0	0	0	0	0.5	0	0	3	0	0.5	0	0	0	0	0	0	0	0	0	0	0	0	0	0	0	0	3	0	0	0
	146-clPAG-R	0	0	0	0	0	0	0	0	0	0	0	0	0	0	0	0	0	0	0	0	0	0	3	0	2	0	0	0	0	0	0	0	0	0	0	0	0	0	0	0	0	0	0	0	0	0	0	2
	147-rlPAG-R	0	0	0	0	0	0	0	0	0	0	0	0	0	0	0	0	0	0	0	0	0	3	0	2	0	0	0	0	0	0	0	0	0	0	0	0	0	0	0	0	0	0	0	0	0	0	2	0
	148-cvlPAG-R	0	0	0	0	0	0	0	0	0	0	0	0	0	0	0	0	0	0	0	0	0	0	3	0	0.5	0	0	0	0	0	0	0	0	0	0	0	0	0	0	0	0	0	0	0	0	3	0.5	0
	149-rvlPAG-R	0	0	0	0	0	0	0	0	0	0	0	0	0	0	0	0	0	0	0	0	0	3	0	0.5	0	0	0	0	0	0	0	0	0	0	0	0	0	0	0	0	0	0	0	0	0	0	0	0.5
	150-Amyg_R	0	0	0	0	0	0	0	0	0	0	0	0	0	0	0	0	0	1.5	0	0	0	0	0	0	0	0	0	0	0	0	0	0	0	0	0	0	0	0	0	0	0	0	0	0	0	0	0	0
	151-cAmyg_R	0	0	0	0	0	0	0	0	0	0	0	0	0	0	0	0	0	0	0	0	0	0	0	0	0	0	0	0	0	0	0	0	0	0	0	0	0	0	0	0	0	0	0	0	0	0	0	0
	152-blAmyg_R	0	0	2.5	0	0	0	0	0	0	0	2	0	0	0	0.5	0	3	3	1	0	0	0	0	0	0	0	0	0	0	0	0	0	0	0	0	0	0	0	0	0	0	0	0	0	0	0	0	0
	153-Septal-R	0	0	0	0	0	0	0	0	0	0	0	0	0	0	3	0	2	0	0	0	0	0	0	0	0	0	0	0	0	0	0	0	0	0	0	0	0	0	0	0	0	0	0	0	0	0	0	0
	154-sNAc-R	0	0	0	0	0	0	0	0	0	0	0	0	0	0	0	0	0	0	0	0	0	0	0	0	0	0	0	0	0	0	0	0	0	0	0	0	0	0	0	0	0	0	0	0	0	0	0	0
	155-cNAc-R	0	0	0	0	0	0	0	0	0	0	0	0	0	0	0	0	0	0	0	0	0	0	0	0	0	0	0	0	0	0	0	0	0	0	0	0	0	0	0	0	0	0	0	0	0	0	0	0
	156-BNST-R	0	0	0	0	0	0	0	0	0	0	0	0	0	0	0	0	0	3	0	0	0	0	0	0	0	0	0	0	0	0	0	0	0	0	0	0	0	0	0	0	0	0	0	0	0	0	0	0
	157-MCC_CG2-R	0	0	0	0	1	0	0	0	0	0	1	1	0	0	0	0	0	0	0	0	0	0	0	0	0	0	0	0	0	0	0	0	0	0	0	0	0	0	0	0	0	0	0	0	0	0	0	0
	158-MCC_CG1-R	0	0	0	0	0	0	0	0	0	0	0	1	0	1	0	0	0	0	0	0	0	0	0	0	0	0	0	0	0	0	0	0	0	0	0	0	0	0	0	0	0	0	0	0	0	0	0	0
	159-ACC_CG2-R	0	0	0	0	2	0	0	0	0	0	0	2	0	0	0	0	0	0	0	0	0	0	0	1	0	0	0	0	0	0	0	0	0	0	0	0	0	0	0	0	0	0	0	0	0	0	0	0
	160-ACC_CG1-R	0	0	0	3	0	0	0	0	0	0	0	0	0	0	0	0	0	0	0	0	0	1	0	1	0	0	0	0	0	0	0	0	0	0	0	0	0	0	0	0	0	0	0	0	0	0	0	0
	161-M1-R	0	0	0	0	0	0	0	0	0	0	0	0	0	0	0	0	0	0	0	0	0	0	0	0	0	0	0	0	0	0	0	0	0	0	0	0	0	0	0	0	0	0	0	0	0	0	0	0
	162-S1-R	0	0	0	0	0	0	0	0	0	0	0	0	0	0	0	0	0	0	0	0	0	0	0	0	0	0	0	0	0	0	0	0	0	0	0	0	0	0	0	0	0	0	0	0	0	0	0	0
	163-PI-R	0	0	0	0	0	0	3	3	0	0	1	1	0	0	0	0	0	0	0	0	0	1.5	0	1	0	0	0	0	0	0	0	0	0	0	0	0	0	0	0	0	0	0	0	0	0	0	0	1
	164-AI-R	0	0	0	0	0	0	3	0	0	0	0	0	0	0	0	0	0	0	0	0	0	1.5	0	0	0	0	0	0	0	0	0	0	0	0	0	0	0	0	0	0	0	0	0	0	0	0	0	0
	165-IL-R	0	0	0	0	0	0	0	0	0	0	0	0	0	0	0	0	0	0	0	0	0	0	0	0	0	0	0	0	0	0	0	0	0	0	0	0	0	0	0	0	0	0	0	0	0	0	0	0
	166-PL-R	0	0	0	0	3	0	0	0	0	0	0	2	0	0	0	0	0	0	0	0	0	0	0	0	0	0	0	0	0	0	0	0	0	0	0	0	0	0	0	0	0	0	0	0	0	0	0	0
	167-Claustrum-R	0	0	0	0	0	0	0	0	0	0	1	0	0	0	0	0	0	0	0	0	0	1	0	0	0	0	0	0	0	0	0	0	0	0	0	0	0	0	0	0	0	0	0	0	0	0	0	0
	168-OFC-R	0	0	0	0	0	0	0	0	0	0	0	0	0	0	0	0	0	0	0	0	0	0	0	0	0	0	0	0	0	0	0	0	0	0	0	0	0	0	0	0	0	0	0	0	0	0	0	0
	169-DLPFCd-R	0	0	0	0	0	0	0	0	0	0	0	0	0	0	0	0	0	0	0	0	0	0	0	0	0	0	0	0	0	0	0	0	0	0	0	0	0	0	0	0	0	0	0	0	0	0	0	0
	170-DLPFCv-R	0	0	0	0	0	0	0	0	0	0	0	0	0	0	0	0	0	0	0	0	0	0	0	0	0	0	0	0	0	0	0	0	0	0	0	0	0	0	0	0	0	0	0	0	0	0	0	0
[truncated: 23 more columns]

## Sheet: Fig 7 rat min
	100-AO-L	101-Piriform-L	102-OFC-L	103-Claus-L	104-PrL-L	105-IL-L	106-aINS-L	107-pINS-L	108-S1-L	109-M1-2-L	110-Cg1-L	111-Cg2-L	112-RSD-L	113-RSGc-L	114-BNST-L	115-NaCo-L	116-NaSh-L	117-BLA-L	118-CeA-L	119-MeA-L	120-rVLPAG-L	121-cVLPAG-L	122-rLPAG-L	123-cLPAG-L	125-rLC-L	126-cLC-L	127-PBl-L	128-PBm-L	129-SRD-L	130-Gracile-L	131-PVH-L	132-Septal	133-rPVT	134-cPVT	135-Arc	136-rDR	137-cDR	138-rRVM	139-cRVM	140-PVH-R	141-Gracile-R	142-SRD-R	143-PBm-R	144-PBl-R	145-cLC-R	146-rLC-R	148-cLPAG-R	149-rLPAG-R	150-cVLPAG-R
100-AO-L		4					2	2	0		0		0	0	0		2	0	0				0		0	0		0				0	0	0									0
101-Piriform-L	3		2		0	2	3	3	0	0	0	0	0	0	3		2	2		2	0	0			0			0			0	0	0	0			0			0			0				0
102-OFC-L		4		2			2	2		2	0		2	1.5			2											1						2										0
103-Claus-L			3				2.5		1	1.5								1		0							2	2				0		3									0	0				0
104-PrL-L		1				4	1	1	0		1	1	1	1			3	3		2						0		1				3		3		3						0		0				1.5
105-IL-L		2.5			3		3				2	1.5	0.5		3																		3	3
106-aINS-L	1	3	2	2	4	3		3	2	0	0.5	0	0	0				3		0	3					3		2				0	0	0		2
107-pINS-L	1	4	2		4		3		2	0	0.5		0	0	3		3	3			3		1	1	0	3	0	2				0	0	0		2				0					0		0
108-S1-L	0	0		2	1		3	3		3	1		0	0	0			0	0	0	1.5	1.5		1.5		0.5		0				0				0				0			0		0		0	0
109-M1-2-L		1	3	4			0	0	0			0		0	0			2	0	0	0		1					0				0		0		1				0
110-Cg1-L	0.5	1	1		2	1.5	0.5	0.5	0			1	1	1			1			0			3		2	2						0	1.5					0			0			3				0
111-Cg2-L		0			2	1	0			2	0.5		1	1														3	0		0	0	1.5	1.5				0				0		3	0		0	0	1
112-RSD-L	0	0	0.5		1	2	0	0	0		2	2		3			0	0	0	0						0			0		0	0	0	0				0							0		0
113-RSGc-L	0	0	0		1		3	3	0	0	2	2	4				0	0			0				0			0	0			0										0			0	0		0
114-BNST-L	0	0				1		1	0	0							0	0.5	3	3		3			1		2	2				3	1	1			2			4
115-NaCo-L																	2		0.5														0										0
116-NaSh-L	0	0	1		0			0			0		0	0	2	2			0						0			0				0								0	0		0			0
117-BLA-L	2	2		3	3		3	3	0	2.5			0	0	2				3	1			1	1	0	0		0				2				3												0
118-CeA-L	0								0	0			0		3	0	1.5	1		0			3		3							2											0
119-MeA-L		3		2	2		1		0	0	0		0		3			0	2		3	3	1		2							3	2	3					0
120-rVLPAG-L		0					2	2	0	0				0						0			3	3	3	3		2.5				0							3	4							0.5	0.5
121-cVLPAG-L		0							0						1					0				3									2	3			3								3		0.5	0.5	3
122-rLPAG-L	0							0		0	0							0	2.5	0	3			2	3	3						1	2			3			3	3						2	2	2
123-cLPAG-L								0	0									0			3	3	2					1.5			3	1				3											2	2
125-rLC-L	1	3						0			2			0	3		0.5	3	3	0	0.5		0				2	1		0		3		3					1	1		0	0.5			3
126-cLC-L	1				4		3	3	0		2		0					3			0.5		0								3		3
127-PBl-L				1				1							3										3			0	0	0													0	1
128-PBm-L	0	0	1	1	2		2	2	0	2		0		0	2		0	2			3			2	2		0		0			3	3										1	1	0	0
129-SRD-L												0	0	0													0	0		2		1								0		3						3
130-Gracile-L																									0		1		0										0							0
131-PVH-L		0										0	0											2		3							3							1
132-Septal	1.5	3		0	1.5		0	0	0	0	0	0	0	2	3		2	3	0	3	2		1	1	1			3	0					1		1.5						0		3	1
133-rPVT	1	1				3	1	1			1	1	0		3	3				1		0	1			3		2			3			0				0	0	3
134-cPVT	2	0	0	1.5	3	3	4	4		0		1	0		3					3		0			3							3	0						0	3	0			0			2		0
135-Arc																																								4
136-rDR					3		2	2	0	3								3					1	1								3					0
137-cDR		1.5													2.5							3														3					0						0		0
138-rRVM											1	1	0																				3						0		0					3
139-cRVM																				0	0		0		3					0			3	3				0								3		0
140-PVH-R		0						0	0	0					1		0				3		2		0.5	0.5			2		1		3	3	4								3				1		3
141-Gracile-R											0						0																	0			0	0
142-SRD-R					0							0		0											1				3			0												3
143-PBm-R	0	0		0					0							0	0		0						0.5		1	1												3				0		2
144-PBl-R			0	0	1						0	0															1	0				0.5		2								3	0						3
145-cLC-R								0	0			1	0	0								0.5						0				3																	0.5
146-rLC-R														0			0.5						0		3			0		0								1	1				1
148-cLPAG-R		0						0	0			0	0								3	3	2	2										0			1			3								2	3
149-rLPAG-R				0	1		2		0		0	0		0				0			3	3	2	2					3										3								2
150-cVLPAG-R												1										3												0.5			0			4				1	3		0.5
151-rVLPAG-R	0	0			1	1	0	0			1	1								0	3	3	0.5	0.5		2		1						0.5			0			4				1			0.5	0.5	3
152-MeA-R	0	0	0	0	0	0	0	0	0	0	0	0	0	0	0.5			0	0	0					1			0				2	2	2				0										1
153-CeA-R						0	1		0	0		0	0		0.5	0		0	0	0	1			1	0	0						2	2.5			1.5											2.5
154-BLA-R		0		0	0	2	1	1	0	0	2		0		0.5	0	3	1	0	0	0	0		0		0		0				2	1			0	0						0
155-NaSh-R					0		0	0			0																			0					0													0
156-NaCo-R		0	0												0	0	0	0	0								0																				0
157-BNST-R		0	1	0			0	0	0	0					0	0		0	0.5								1	0				3				1.5	1.5			3	0
158-RSGc-R	0	0	0		1		0	0				1		0				0			0							0	1			0													0			3
159-RSD-R	0	0	0	0			0	0	0	0	1		0	1	0		0			0			0			0		0				0	0	0			0		0		0				0		3	3
160-Cg2-R	0	0			2	0		0	0	0	0	2	0	0	0			0	0							0		0	0		0	0	3	3		1		0		0								1
161-Cg1-R	0	0	0		2	1	0	0	0	0	0	0	0	0		1		0		0						0	0					0	3			1		0	0	0	0
162-M1-2-R		0		0.5	0		0	0	0	0		0	0	0	0			0		0	0	0										0				0	0								0
163-S1-R					0		0	0	2	2		0	0	0	0				0	0					0							0		1		0	0											0
164-pINS-R	0	3			2	1	3	3	0	0	1	1	0	0			0	0			1.5		1			0		1				0	1			2		3
165-aINS-R			1	0	2	1	3				1	1			0			0	1									1	4			0														2		1
166-IL-R					2	3	1			0	2	2			0			0		0.5												3	3	3				0										3
167-PrL-R	0	0	0.5	0	3	1	1	1	0	0	2	2	0	0	0			0		0														3		3												3
168-Claus-R		0	0	0	2		0							0				0				1				0										2												1
169-OFC-R		0	3	0	2	3	1	1				1						0			1.5	1.5						0								3	1.5										0		1.5
170-Piriform-R	0.5	1	1		0	2	3	3	0	0	0		0	0		0	0	0		0					0			0			0	0		0	0									0
171-AO-R	1	0	0		0	0	0	0	0		0	0	0	0	0		0	0		0	0		0	0	0	0	0	0				0	0	0	0												0
	100-AO-L	101-Piriform-L	102-OFC-L	103-Claus-L	104-PrL-L	105-IL-L	106-aINS-L	107-pINS-L	108-S1-L	109-M1-2-L	110-Cg1-L	111-Cg2-L	112-RSD-L	113-RSGc-L	114-BNST-L	115-NaCo-L	116-NaSh-L	117-BLA-L	118-CeA-L	119-MeA-L	120-rVLPAG-L	121-cVLPAG-L	122-rLPAG-L	123-cLPAG-L	125-rLC-L	126-cLC-L	127-PBl-L	128-PBm-L	129-SRD-L	130-Gracile-L	131-PVH-L	132-Septal	133-rPVT	134-cPVT	135-Arc	136-rDR	137-cDR	138-rRVM	139-cRVM	140-PVH-R	141-Gracile-R	142-SRD-R	143-PBm-R	144-PBl-R	145-cLC-R	146-rLC-R	148-cLPAG-R	149-rLPAG-R	150-cVLPAG-R
100-AO-L	10	0	0	0	0	0	0	0	0	0	0	0	0	0	0	0	0	0	0	0	0	0	0	0	0	0	0	0	0	0	0	0	0	0	0	0	0	0	0	0	0	0	0	0	0	0	0	0	0
101-Piriform-L	0	10	0	0	0	0	0	0	0	0	0	0	0	0	0	0	0	0	0	0	0	0	0	0	0	0	0	0	0	0	0	0	0	0	0	0	0	0	0	0	0	0	0	0	0	0	0	0	0
102-OFC-L	0	0	10	0	0	0	0	0	0	0	0	0	0	0	0	0	0	0	0	0	0	0	0	0	0	0	0	0	0	0	0	0	0	0	0	0	0	0	0	0	0	0	0	0	0	0	0	0	0
103-Claus-L	0	0	0	10	0	0	0	0	0	0	0	0	0	0	0	0	0	0	0	0	0	0	0	0	0	0	0	0	0	0	0	0	0	0	0	0	0	0	0	0	0	0	0	0	0	0	0	0	0
104-PrL-L	0	0	0	0	10	0	0	0	0	0	0	1	0	0	0	0	0	0	0	0	0	0	0	0	0	0	0	1	0	0	0	1	0	0	0	1	0	0	0	0	0	0	0	1	0	0	0	0	0
105-IL-L	0	0	0	0	0	10	0	0	0	0	0	0	0	0	0	0	0	0	0	0	0	0	0	0	0	0	0	0	0	0	0	0	1	0	0	0	0	0	0	0	0	0	0	0	0	0	0	0	0
106-aINS-L	0	0	0	0	0	0	10	0	0	0	0	0	0	0	0	0	0	0	0	0	0	0	0	0	0	0	0	0	0	0	0	0	0	0	0	0	0	0	0	0	0	0	0	0	0	0	0	0	0
107-pINS-L	0	0	0	0	0	0	0	10	0	0	0	0	0	0	1	0	0	0	0	0	0	0	0	0	0	0	0	0	0	0	0	0	0	0	0	0	0	0	0	0	0	0	0	0	0	0	0	0	0
108-S1-L	0	0	0	0	0	0	0	0	10	1	0	0	0	0	0	0	0	0	0	0	0	0	0	0	0	0	0	1	0	0	0	1	0	0	0	1	0	0	0	0	0	0	0	0	1	0	0	0	0
109-M1-2-L	0	0	0	0	0	0	0	0	1	10	0	0	0	0	1	0	0	0	0	0	0	0	0	0	0	0	0	0	0	0	0	0	0	0	0	0	0	0	0	0	0	0	0	0	0	0	0	0	0
110-Cg1-L	0	0	0	0	0	0	0	0	0	0	10	1	0	0	0	0	0	0	0	0	0	0	0	0	0	0	0	0	0	0	0	0	0	0	0	0	0	0	0	0	0	0	0	0	0	0	0	0	0
111-Cg2-L	0	0	0	0	1	0	0	0	0	0	1	10	0	1	0	0	0	0	0	0	0	0	0	0	0	0	0	1	0	0	0	1	0	0	0	0	0	0	0	0	0	0	0	1	1	0	0	0	0
112-RSD-L	0	0	0	0	0	0	0	0	0	0	0	0	10	0	0	0	0	0	0	0	0	0	0	0	0	0	0	0	0	0	0	0	0	0	0	0	0	0	0	0	0	0	0	0	1	0	0	0	0
113-RSGc-L	0	0	0	0	0	0	0	0	0	0	0	1	0	10	0	0	0	0	0	0	0	0	0	0	0	0	0	0	0	0	0	0	0	0	0	0	0	0	0	0	0	0	0	0	1	0	0	0	0
114-BNST-L	0	0	0	0	0	0	0	1	0	1	0	0	0	0	10	0	0	0	0	0	0	0	0	0	0	0	1	0	0	0	0	0	0	0	0	0	0	0	0	1	0	0	0	0	0	0	0	0	0
115-NaCo-L	0	0	0	0	0	0	0	0	0	0	0	0	0	0	0	10	0	0	0	0	0	0	0	0	0	0	0	0	0	0	0	0	0	0	0	0	0	0	0	0	0	0	0	0	0	0	0	0	0
116-NaSh-L	0	0	0	0	0	0	0	0	0	0	0	0	0	0	0	0	10	0	0	0	0	0	0	0	0	0	0	0	0	0	0	0	0	0	0	0	0	0	0	0	0	0	0	0	0	0	0	0	0
117-BLA-L	0	0	0	0	0	0	0	0	0	0	0	0	0	0	0	0	0	10	0	1	0	0	0	0	0	0	0	0	0	0	0	0	0	0	0	0	0	0	0	0	0	0	0	0	0	0	0	0	0
118-CeA-L	0	0	0	0	0	0	0	0	0	0	0	0	0	0	0	0	0	0	10	0	0	0	0	0	0	0	0	0	0	0	0	0	0	0	0	0	0	0	0	0	0	0	0	0	0	0	0	0	0
119-MeA-L	0	0	0	0	0	0	0	0	0	0	0	0	0	0	0	0	0	1	0	10	0	0	0	0	0	0	0	0	0	0	0	0	0	0	0	0	0	0	0	0	0	0	0	0	0	0	0	0	0
120-rVLPAG-L	0	0	0	0	0	0	0	0	0	0	0	0	0	0	0	0	0	0	0	0	10	0	0	0	1	0	0	0	0	0	0	0	0	0	0	0	0	0	1	0	0	0	0	0	0	0	0	0	0
121-cVLPAG-L	0	0	0	0	0	0	0	0	0	0	0	0	0	0	0	0	0	0	0	0	0	10	0	1	0	0	0	0	0	0	0	0	0	0	0	0	0	0	0	0	0	0	0	0	0	0	0	0	0
122-rLPAG-L	0	0	0	0	0	0	0	0	0	0	0	0	0	0	0	0	0	0	0	0	0	0	10	0	0	0	0	0	0	0	0	0	0	0	0	0	0	0	0	0	0	0	0	0	0	0	0	0	0
123-cLPAG-L	0	0	0	0	0	0	0	0	0	0	0	0	0	0	0	0	0	0	0	0	0	1	0	10	0	0	0	0	0	0	0	0	0	0	0	0	0	0	0	0	0	0	0	0	0	0	0	0	0
125-rLC-L	0	0	0	0	0	0	0	0	0	0	0	0	0	0	0	0	0	0	0	0	1	0	0	0	10	0	0	0	0	0	0	0	0	0	0	0	0	0	1	0	0	0	0	0	0	0	0	0	0
126-cLC-L	0	0	0	0	0	0	0	0	0	0	0	0	0	0	0	0	0	0	0	0	0	0	0	0	0	10	0	0	0	0	0	0	0	0	0	0	0	0	0	0	0	0	0	0	0	0	0	0	0
127-PBl-L	0	0	0	0	0	0	0	0	0	0	0	0	0	0	1	0	0	0	0	0	0	0	0	0	0	0	10	1	0	0	0	0	0	0	0	0	0	0	0	0	0	0	0	1	0	0	0	0	0
128-PBm-L	0	0	0	0	1	0	0	0	1	0	0	1	0	0	0	0	0	0	0	0	0	0	0	0	0	0	1	10	0	0	0	1	0	0	0	0	0	0	0	0	0	0	0	1	1	0	0	0	0
129-SRD-L	0	0	0	0	0	0	0	0	0	0	0	0	0	0	0	0	0	0	0	0	0	0	0	0	0	0	0	0	10	0	0	0	0	0	0	0	0	0	0	0	0	0	0	0	0	0	0	0	0
130-Gracile-L	0	0	0	0	0	0	0	0	0	0	0	0	0	0	0	0	0	0	0	0	0	0	0	0	0	0	0	0	0	10	0	0	0	0	0	0	0	0	0	0	0	0	0	0	0	0	0	0	0
131-PVH-L	0	0	0	0	0	0	0	0	0	0	0	0	0	0	0	0	0	0	0	0	0	0	0	0	0	0	0	0	0	0	10	0	0	0	0	0	0	0	0	1	0	0	0	0	0	0	0	0	0
132-Septal	0	0	0	0	1	0	0	0	1	0	0	1	0	0	0	0	0	0	0	0	0	0	0	0	0	0	0	1	0	0	0	10	0	0	0	0	0	0	0	0	0	0	0	1	1	0	0	0	0
133-rPVT	0	0	0	0	0	1	0	0	0	0	0	0	0	0	0	0	0	0	0	0	0	0	0	0	0	0	0	0	0	0	0	0	10	0	0	0	0	0	0	0	0	0	0	0	0	0	0	0	0
134-cPVT	0	0	0	0	0	0	0	0	0	0	0	0	0	0	0	0	0	0	0	0	0	0	0	0	0	0	0	0	0	0	0	0	0	10	0	0	0	0	0	0	0	0	0	0	0	0	0	0	0
135-Arc	0	0	0	0	0	0	0	0	0	0	0	0	0	0	0	0	0	0	0	0	0	0	0	0	0	0	0	0	0	0	0	0	0	0	10	0	0	0	0	0	0	0	0	0	0	0	0	0	0
136-rDR	0	0	0	0	1	0	0	0	1	0	0	0	0	0	0	0	0	0	0	0	0	0	0	0	0	0	0	0	0	0	0	0	0	0	0	10	1	0	0	0	0	0	0	0	0	0	0	0	0
137-cDR	0	0	0	0	0	0	0	0	0	0	0	0	0	0	0	0	0	0	0	0	0	0	0	0	0	0	0	0	0	0	0	0	0	0	0	1	10	0	0	0	0	0	0	0	0	0	0	0	0
138-rRVM	0	0	0	0	0	0	0	0	0	0	0	0	0	0	0	0	0	0	0	0	0	0	0	0	0	0	0	0	0	0	0	0	0	0	0	0	0	10	0	0	0	0	0	0	0	0	0	0	0
139-cRVM	0	0	0	0	0	0	0	0	0	0	0	0	0	0	0	0	0	0	0	0	1	0	0	0	1	0	0	0	0	0	0	0	0	0	0	0	0	0	10	0	0	0	0	0	0	0	0	1	0
140-PVH-R	0	0	0	0	0	0	0	0	0	0	0	0	0	0	1	0	0	0	0	0	0	0	0	0	0	0	0	0	0	0	1	0	0	0	0	0	0	0	0	10	0	0	0	0	0	0	0	0	0
141-Gracile-R	0	0	0	0	0	0	0	0	0	0	0	0	0	0	0	0	0	0	0	0	0	0	0	0	0	0	0	0	0	0	0	0	0	0	0	0	0	0	0	0	10	0	0	0	0	0	0	0	0
142-SRD-R	0	0	0	0	0	0	0	0	0	0	0	0	0	0	0	0	0	0	0	0	0	0	0	0	0	0	0	0	0	0	0	0	0	0	0	0	0	0	0	0	0	10	0	0	0	0	0	0	0
143-PBm-R	0	0	0	0	0	0	0	0	0	0	0	0	0	0	0	0	0	0	0	0	0	0	0	0	0	0	0	0	0	0	0	0	0	0	0	0	0	0	0	0	0	0	10	0	0	0	0	0	0
144-PBl-R	0	0	0	0	1	0	0	0	0	0	0	1	0	0	0	0	0	0	0	0	0	0	0	0	0	0	1	1	0	0	0	1	0	0	0	0	0	0	0	0	0	0	0	10	0	0	0	0	0
145-cLC-R	0	0	0	0	0	0	0	0	1	0	0	1	1	1	0	0	0	0	0	0	0	0	0	0	0	0	0	1	0	0	0	1	0	0	0	0	0	0	0	0	0	0	0	0	10	0	0	0	0
146-rLC-R	0	0	0	0	0	0	0	0	0	0	0	0	0	0	0	0	0	0	0	0	0	0	0	0	0	0	0	0	0	0	0	0	0	0	0	0	0	0	0	0	0	0	0	0	0	10	0	0	0
148-cLPAG-R	0	0	0	0	0	0	0	0	0	0	0	0	0	0	0	0	0	0	0	0	0	0	0	0	0	0	0	0	0	0	0	0	0	0	0	0	0	0	0	0	0	0	0	0	0	0	10	0	1
149-rLPAG-R	0	0	0	0	0	0	0	0	0	0	0	0	0	0	0	0	0	0	0	0	0	0	0	0	0	0	0	0	0	0	0	0	0	0	0	0	0	0	1	0	0	0	0	0	0	0	0	10	0
150-cVLPAG-R	0	0	0	0	0	0	0	0	0	0	0	0	0	0	0	0	0	0	0	0	0	0	0	0	0	0	0	0	0	0	0	0	0	0	0	0	0	0	0	0	0	0	0	0	0	0	1	0	10
151-rVLPAG-R	0	0	0	0	1	0	0	0	0	0	0	1	0	0	0	0	0	0	0	0	0	0	0	0	0	0	0	0	0	0	0	0	0	0	0	0	0	0	0	0	0	0	0	0	0	0	0	0	0
152-MeA-R	0	0	0	0	0	0	0	0	0	0	0	0	0	0	0	0	0	0	1	0	0	0	0	0	0	0	0	0	0	0	0	0	0	0	0	0	0	0	0	0	0	0	0	0	0	0	0	0	0
153-CeA-R	0	0	0	0	0	0	0	0	0	0	0	0	0	0	0	0	0	0	0	0	0	0	0	0	0	0	0	0	0	0	0	0	1	0	0	0	0	0	0	0	0	0	0	0	0	0	0	0	0
154-BLA-R	0	0	0	0	0	1	0	0	0	0	0	0	0	0	0	0	0	1	0	0	0	0	0	0	0	0	0	0	0	0	0	0	1	0	0	0	0	0	0	0	0	0	0	0	0	0	0	0	0
155-NaSh-R	0	0	0	0	0	0	0	0	0	0	0	0	0	0	0	0	0	0	0	0	0	0	0	0	0	0	0	0	0	1	0	0	0	0	0	0	0	0	0	0	0	0	0	0	0	0	0	0	0
156-NaCo-R	0	0	0	0	0	0	0	0	0	0	0	0	0	0	0	0	0	0	0	0	0	0	0	0	0	0	0	0	0	0	0	0	0	0	0	0	0	0	0	0	0	0	0	0	0	0	0	0	0
157-BNST-R	0	0	0	0	0	0	0	1	0	1	0	0	0	0	1	0	0	0	0	0	0	0	0	0	0	0	0	0	0	0	0	0	0	0	0	1	0	0	0	0	0	0	0	0	0	0	0	0	0
158-RSGc-R	0	0	0	0	0	0	0	0	0	0	0	0	0	0	0	0	0	0	0	0	0	0	0	0	0	0	0	0	0	0	0	0	0	0	0	0	0	0	0	0	0	0	0	0	0	0	0	0	0
159-RSD-R	0	0	0	0	0	0	0	0	1	0	0	0	1	0	0	0	0	0	0	0	0	0	0	0	0	0	0	1	0	0	0	1	0	0	0	0	0	0	0	0	0	0	0	0	1	0	0	0	0
160-Cg2-R	0	0	0	0	1	0	0	1	1	1	0	0	0	0	1	0	0	0	0	0	0	0	0	0	0	0	0	1	0	0	0	0	0	0	0	1	0	0	0	0	0	0	0	0	0	0	0	0	0
161-Cg1-R	0	0	0	0	0	0	0	0	1	0	0	0	0	0	0	0	0	0	0	0	0	0	0	0	0	0	0	0	0	0	0	0	0	0	0	0	0	0	0	0	0	0	0	0	0	0	0	0	0
162-M1-2-R	0	0	0	0	0	0	0	0	1	1	0	0	0	0	0	0	0	0	0	0	0	0	0	0	0	0	0	0	0	0	0	0	0	0	0	1	1	0	0	0	0	0	0	0	0	0	0	0	0
163-S1-R	0	0	0	0	0	0	0	0	1	0	0	0	0	0	0	0	0	0	0	0	0	0	0	0	0	0	0	0	0	0	0	0	0	0	0	1	1	0	0	0	0	0	0	0	0	0	0	0	0
164-pINS-R	0	0	0	0	1	0	0	1	0	0	0	1	0	0	0	0	0	0	0	0	0	0	0	0	0	0	0	0	0	0	0	0	0	0	0	1	0	0	0	0	0	0	0	0	0	0	0	0	0
165-aINS-R	0	0	0	0	0	0	0	0	0	0	0	0	0	0	0	0	0	0	0	0	0	0	0	0	0	0	0	0	1	0	0	0	0	0	0	0	0	0	0	0	0	0	0	0	0	0	0	0	0
166-IL-R	0	0	0	0	0	1	0	0	0	0	0	0	0	0	0	0	0	1	0	1	0	0	0	0	0	0	0	0	0	0	0	0	1	0	0	0	0	0	0	0	0	0	0	0	0	0	0	0	0
167-PrL-R	0	0	0	0	1	0	0	1	0	0	0	1	0	0	0	0	0	0	0	0	0	0	0	0	0	0	0	0	0	0	0	0	0	0	0	0	0	0	0	0	0	0	0	0	0	0	0	0	0
168-Claus-R	0	0	0	0	0	0	0	0	0	0	0	0	0	0	0	0	0	0	0	0	0	0	0	0	0	0	0	0	0	0	0	0	0	0	0	0	0	0	0	0	0	0	0	0	0	0	0	0	0
169-OFC-R	0	0	0	0	1	0	0	0	0	0	0	1	0	0	0	0	0	0	0	0	0	0	0	0	0	0	0	0	0	0	0	0	0	0	0	0	0	0	0	0	0	0	0	0	0	0	0	0	0
170-Piriform-R	0	0	0	0	0	0	0	0	0	0	0	0	0	0	0	0	0	0	0	0	0	0	0	0	0	0	0	1	0	0	0	1	0	0	0	0	0	0	0	0	0	0	0	0	0	0	0	0	0
171-AO-R	0	0	0	0	0	0	0	0	0	0	0	0	0	0	0	0	0	0	0	0	0	0	0	0	0	0	0	0	0	0	0	0	0	0	0	0	0	0	0	0	0	0	0	0	0	0	0	0	0
	100-AO-L	101-Piriform-L	102-OFC-L	103-Claus-L	104-PrL-L	105-IL-L	106-aINS-L	107-pINS-L	108-S1-L	109-M1-2-L	110-Cg1-L	111-Cg2-L	112-RSD-L	113-RSGc-L	114-BNST-L	115-NaCo-L	116-NaSh-L	117-BLA-L	118-CeA-L	119-MeA-L	120-rVLPAG-L	121-cVLPAG-L	122-rLPAG-L	123-cLPAG-L	125-rLC-L	126-cLC-L	127-PBl-L	128-PBm-L	129-SRD-L	130-Gracile-L	131-PVH-L	132-Septal	133-rPVT	134-cPVT	135-Arc	136-rDR	137-cDR	138-rRVM	139-cRVM	140-PVH-R	141-Gracile-R	142-SRD-R	143-PBm-R	144-PBl-R	145-cLC-R	146-rLC-R	148-cLPAG-R	149-rLPAG-R	150-cVLPAG-R
100-AO-L	0	0	0	0	0	0	0	0	0	0	0	0	0	0	0	0	0	0	0	0	0	0	0	0	0	0	0	0	0	0	0	0	0	0	0	0	0	0	0	0	0	0	0	0	0	0	0	0	0
101-Piriform-L	0	0	0	0	0	0	0	0	0	0	0	0	0	0	0	0	0	0	0	0	0	0	0	0	0	0	0	0	0	0	0	0	0	0	0	0	0	0	0	0	0	0	0	0	0	0	0	0	0
102-OFC-L	0	0	0	0	0	0	0	0	0	0	0	0	0	0	0	0	0	0	0	0	0	0	0	0	0	0	0	0	0	0	0	0	0	0	0	0	0	0	0	0	0	0	0	0	0	0	0	0	0
103-Claus-L	0	0	0	0	0	0	0	0	0	0	0	0	0	0	0	0	0	0	0	0	0	0	0	0	0	0	0	0	0	0	0	0	0	0	0	0	0	0	0	0	0	0	0	0	0	0	0	0	0
104-PrL-L	0	0	0	0	0	0	0	0	0	0	0	1	0	0	0	0	0	0	0	0	0	0	0	0	0	0	0	1	0	0	0	3	0	0	0	3	0	0	0	0	0	0	0	0	0	0	0	0	0
105-IL-L	0	0	0	0	0	0	0	0	0	0	0	0	0	0	0	0	0	0	0	0	0	0	0	0	0	0	0	0	0	0	0	0	3	0	0	0	0	0	0	0	0	0	0	0	0	0	0	0	0
106-aINS-L	0	0	0	0	0	0	0	0	0	0	0	0	0	0	0	0	0	0	0	0	0	0	0	0	0	0	0	0	0	0	0	0	0	0	0	0	0	0	0	0	0	0	0	0	0	0	0	0	0
107-pINS-L	0	0	0	0	0	0	0	0	0	0	0	0	0	0	3	0	0	0	0	0	0	0	0	0	0	0	0	0	0	0	0	0	0	0	0	0	0	0	0	0	0	0	0	0	0	0	0	0	0
108-S1-L	0	0	0	0	0	0	0	0	0	3	0	0	0	0	0	0	0	0	0	0	0	0	0	0	0	0	0	0	0	0	0	0	0	0	0	0	0	0	0	0	0	0	0	0	0	0	0	0	0
109-M1-2-L	0	0	0	0	0	0	0	0	0	0	0	0	0	0	0	0	0	0	0	0	0	0	0	0	0	0	0	0	0	0	0	0	0	0	0	0	0	0	0	0	0	0	0	0	0	0	0	0	0
110-Cg1-L	0	0	0	0	0	0	0	0	0	0	0	1	0	0	0	0	0	0	0	0	0	0	0	0	0	0	0	0	0	0	0	0	0	0	0	0	0	0	0	0	0	0	0	0	0	0	0	0	0
111-Cg2-L	0	0	0	0	2	0	0	0	0	0	0.5	0	0	1	0	0	0	0	0	0	0	0	0	0	0	0	0	3	0	0	0	0	0	0	0	0	0	0	0	0	0	0	0	3	0	0	0	0	0
112-RSD-L	0	0	0	0	0	0	0	0	0	0	0	0	0	0	0	0	0	0	0	0	0	0	0	0	0	0	0	0	0	0	0	0	0	0	0	0	0	0	0	0	0	0	0	0	0	0	0	0	0
113-RSGc-L	0	0	0	0	0	0	0	0	0	0	0	2	0	0	0	0	0	0	0	0	0	0	0	0	0	0	0	0	0	0	0	0	0	0	0	0	0	0	0	0	0	0	0	0	0	0	0	0	0
114-BNST-L	0	0	0	0	0	0	0	1	0	0	0	0	0	0	0	0	0	0	0	0	0	0	0	0	0	0	2	0	0	0	0	0	0	0	0	0	0	0	0	4	0	0	0	0	0	0	0	0	0
115-NaCo-L	0	0	0	0	0	0	0	0	0	0	0	0	0	0	0	0	0	0	0	0	0	0	0	0	0	0	0	0	0	0	0	0	0	0	0	0	0	0	0	0	0	0	0	0	0	0	0	0	0
116-NaSh-L	0	0	0	0	0	0	0	0	0	0	0	0	0	0	0	0	0	0	0	0	0	0	0	0	0	0	0	0	0	0	0	0	0	0	0	0	0	0	0	0	0	0	0	0	0	0	0	0	0
117-BLA-L	0	0	0	0	0	0	0	0	0	0	0	0	0	0	0	0	0	0	0	1	0	0	0	0	0	0	0	0	0	0	0	0	0	0	0	0	0	0	0	0	0	0	0	0	0	0	0	0	0
118-CeA-L	0	0	0	0	0	0	0	0	0	0	0	0	0	0	0	0	0	0	0	0	0	0	0	0	0	0	0	0	0	0	0	0	0	0	0	0	0	0	0	0	0	0	0	0	0	0	0	0	0
119-MeA-L	0	0	0	0	0	0	0	0	0	0	0	0	0	0	0	0	0	0	0	0	0	0	0	0	0	0	0	0	0	0	0	0	0	0	0	0	0	0	0	0	0	0	0	0	0	0	0	0	0
120-rVLPAG-L	0	0	0	0	0	0	0	0	0	0	0	0	0	0	0	0	0	0	0	0	0	0	0	0	3	0	0	0	0	0	0	0	0	0	0	0	0	0	3	0	0	0	0	0	0	0	0	0	0
121-cVLPAG-L	0	0	0	0	0	0	0	0	0	0	0	0	0	0	0	0	0	0	0	0	0	0	0	3	0	0	0	0	0	0	0	0	0	0	0	0	0	0	0	0	0	0	0	0	0	0	0	0	0
122-rLPAG-L	0	0	0	0	0	0	0	0	0	0	0	0	0	0	0	0	0	0	0	0	0	0	0	0	0	0	0	0	0	0	0	0	0	0	0	0	0	0	0	0	0	0	0	0	0	0	0	0	0
123-cLPAG-L	0	0	0	0	0	0	0	0	0	0	0	0	0	0	0	0	0	0	0	0	0	3	0	0	0	0	0	0	0	0	0	0	0	0	0	0	0	0	0	0	0	0	0	0	0	0	0	0	0
125-rLC-L	0	0	0	0	0	0	0	0	0	0	0	0	0	0	0	0	0	0	0	0	0.5	0	0	0	0	0	0	0	0	0	0	0	0	0	0	0	0	0	1	0	0	0	0	0	0	0	0	0	0
126-cLC-L	0	0	0	0	0	0	0	0	0	0	0	0	0	0	0	0	0	0	0	0	0	0	0	0	0	0	0	0	0	0	0	0	0	0	0	0	0	0	0	0	0	0	0	0	0	0	0	0	0
127-PBl-L	0	0	0	0	0	0	0	0	0	0	0	0	0	0	3	0	0	0	0	0	0	0	0	0	0	0	0	0	0	0	0	0	0	0	0	0	0	0	0	0	0	0	0	1	0	0	0	0	0
128-PBm-L	0	0	0	0	2	0	0	0	0	0	0	0	0	0	0	0	0	0	0	0	0	0	0	0	0	0	0	0	0	0	0	3	0	0	0	0	0	0	0	0	0	0	0	1	0	0	0	0	0
129-SRD-L	0	0	0	0	0	0	0	0	0	0	0	0	0	0	0	0	0	0	0	0	0	0	0	0	0	0	0	0	0	0	0	0	0	0	0	0	0	0	0	0	0	0	0	0	0	0	0	0	0
130-Gracile-L	0	0	0	0	0	0	0	0	0	0	0	0	0	0	0	0	0	0	0	0	0	0	0	0	0	0	0	0	0	0	0	0	0	0	0	0	0	0	0	0	0	0	0	0	0	0	0	0	0
131-PVH-L	0	0	0	0	0	0	0	0	0	0	0	0	0	0	0	0	0	0	0	0	0	0	0	0	0	0	0	0	0	0	0	0	0	0	0	0	0	0	0	1	0	0	0	0	0	0	0	0	0
132-Septal	0	0	0	0	1.5	0	0	0	0	0	0	0	0	0	0	0	0	0	0	0	0	0	0	0	0	0	0	3	0	0	0	0	0	0	0	0	0	0	0	0	0	0	0	3	1	0	0	0	0
133-rPVT	0	0	0	0	0	3	0	0	0	0	0	0	0	0	0	0	0	0	0	0	0	0	0	0	0	0	0	0	0	0	0	0	0	0	0	0	0	0	0	0	0	0	0	0	0	0	0	0	0
134-cPVT	0	0	0	0	0	0	0	0	0	0	0	0	0	0	0	0	0	0	0	0	0	0	0	0	0	0	0	0	0	0	0	0	0	0	0	0	0	0	0	0	0	0	0	0	0	0	0	0	0
135-Arc	0	0	0	0	0	0	0	0	0	0	0	0	0	0	0	0	0	0	0	0	0	0	0	0	0	0	0	0	0	0	0	0	0	0	0	0	0	0	0	0	0	0	0	0	0	0	0	0	0
136-rDR	0	0	0	0	3	0	0	0	0	0	0	0	0	0	0	0	0	0	0	0	0	0	0	0	0	0	0	0	0	0	0	0	0	0	0	0	0	0	0	0	0	0	0	0	0	0	0	0	0
137-cDR	0	0	0	0	0	0	0	0	0	0	0	0	0	0	0	0	0	0	0	0	0	0	0	0	0	0	0	0	0	0	0	0	0	0	0	3	0	0	0	0	0	0	0	0	0	0	0	0	0
138-rRVM	0	0	0	0	0	0	0	0	0	0	0	0	0	0	0	0	0	0	0	0	0	0	0	0	0	0	0	0	0	0	0	0	0	0	0	0	0	0	0	0	0	0	0	0	0	0	0	0	0
139-cRVM	0	0	0	0	0	0	0	0	0	0	0	0	0	0	0	0	0	0	0	0	0	0	0	0	3	0	0	0	0	0	0	0	0	0	0	0	0	0	0	0	0	0	0	0	0	0	0	0	0
140-PVH-R	0	0	0	0	0	0	0	0	0	0	0	0	0	0	1	0	0	0	0	0	0	0	0	0	0	0	0	0	0	0	1	0	0	0	0	0	0	0	0	0	0	0	0	0	0	0	0	0	0
141-Gracile-R	0	0	0	0	0	0	0	0	0	0	0	0	0	0	0	0	0	0	0	0	0	0	0	0	0	0	0	0	0	0	0	0	0	0	0	0	0	0	0	0	0	0	0	0	0	0	0	0	0
142-SRD-R	0	0	0	0	0	0	0	0	0	0	0	0	0	0	0	0	0	0	0	0	0	0	0	0	0	0	0	0	0	0	0	0	0	0	0	0	0	0	0	0	0	0	0	0	0	0	0	0	0
143-PBm-R	0	0	0	0	0	0	0	0	0	0	0	0	0	0	0	0	0	0	0	0	0	0	0	0	0	0	0	0	0	0	0	0	0	0	0	0	0	0	0	0	0	0	0	0	0	0	0	0	0
144-PBl-R	0	0	0	0	1	0	0	0	0	0	0	0	0	0	0	0	0	0	0	0	0	0	0	0	0	0	1	0	0	0	0	0.5	0	0	0	0	0	0	0	0	0	0	0	0	0	0	0	0	0
145-cLC-R	0	0	0	0	0	0	0	0	0	0	0	1	0	0	0	0	0	0	0	0	0	0	0	0	0	0	0	0	0	0	0	3	0	0	0	0	0	0	0	0	0	0	0	0	0	0	0	0	0
146-rLC-R	0	0	0	0	0	0	0	0	0	0	0	0	0	0	0	0	0	0	0	0	0	0	0	0	0	0	0	0	0	0	0	0	0	0	0	0	0	0	0	0	0	0	0	0	0	0	0	0	0
148-cLPAG-R	0	0	0	0	0	0	0	0	0	0	0	0	0	0	0	0	0	0	0	0	0	0	0	0	0	0	0	0	0	0	0	0	0	0	0	0	0	0	0	0	0	0	0	0	0	0	0	0	3
149-rLPAG-R	0	0	0	0	0	0	0	0	0	0	0	0	0	0	0	0	0	0	0	0	0	0	0	0	0	0	0	0	0	0	0	0	0	0	0	0	0	0	3	0	0	0	0	0	0	0	0	0	0
150-cVLPAG-R	0	0	0	0	0	0	0	0	0	0	0	0	0	0	0	0	0	0	0	0	0	0	0	0	0	0	0	0	0	0	0	0	0	0	0	0	0	0	0	0	0	0	0	0	0	0	0.5	0	0
151-rVLPAG-R	0	0	0	0	1	0	0	0	0	0	0	1	0	0	0	0	0	0	0	0	0	0	0	0	0	0	0	0	0	0	0	0	0	0	0	0	0	0	0	0	0	0	0	0	0	0	0	0	0
152-MeA-R	0	0	0	0	0	0	0	0	0	0	0	0	0	0	0	0	0	0	0	0	0	0	0	0	0	0	0	0	0	0	0	0	0	0	0	0	0	0	0	0	0	0	0	0	0	0	0	0	0
153-CeA-R	0	0	0	0	0	0	0	0	0	0	0	0	0	0	0	0	0	0	0	0	0	0	0	0	0	0	0	0	0	0	0	0	2.5	0	0	0	0	0	0	0	0	0	0	0	0	0	0	0	0
154-BLA-R	0	0	0	0	0	2	0	0	0	0	0	0	0	0	0	0	0	1	0	0	0	0	0	0	0	0	0	0	0	0	0	0	1	0	0	0	0	0	0	0	0	0	0	0	0	0	0	0	0
155-NaSh-R	0	0	0	0	0	0	0	0	0	0	0	0	0	0	0	0	0	0	0	0	0	0	0	0	0	0	0	0	0	0	0	0	0	0	0	0	0	0	0	0	0	0	0	0	0	0	0	0	0
156-NaCo-R	0	0	0	0	0	0	0	0	0	0	0	0	0	0	0	0	0	0	0	0	0	0	0	0	0	0	0	0	0	0	0	0	0	0	0	0	0	0	0	0	0	0	0	0	0	0	0	0	0
157-BNST-R	0	0	0	0	0	0	0	0	0	0	0	0	0	0	0	0	0	0	0	0	0	0	0	0	0	0	0	0	0	0	0	0	0	0	0	1.5	0	0	0	0	0	0	0	0	0	0	0	0	0
158-RSGc-R	0	0	0	0	0	0	0	0	0	0	0	0	0	0	0	0	0	0	0	0	0	0	0	0	0	0	0	0	0	0	0	0	0	0	0	0	0	0	0	0	0	0	0	0	0	0	0	0	0
159-RSD-R	0	0	0	0	0	0	0	0	0	0	0	0	0	0	0	0	0	0	0	0	0	0	0	0	0	0	0	0	0	0	0	0	0	0	0	0	0	0	0	0	0	0	0	0	0	0	0	0	0
160-Cg2-R	0	0	0	0	2	0	0	0	0	0	0	0	0	0	0	0	0	0	0	0	0	0	0	0	0	0	0	0	0	0	0	0	0	0	0	1	0	0	0	0	0	0	0	0	0	0	0	0	0
161-Cg1-R	0	0	0	0	0	0	0	0	0	0	0	0	0	0	0	0	0	0	0	0	0	0	0	0	0	0	0	0	0	0	0	0	0	0	0	0	0	0	0	0	0	0	0	0	0	0	0	0	0
162-M1-2-R	0	0	0	0	0	0	0	0	0	0	0	0	0	0	0	0	0	0	0	0	0	0	0	0	0	0	0	0	0	0	0	0	0	0	0	0	0	0	0	0	0	0	0	0	0	0	0	0	0
163-S1-R	0	0	0	0	0	0	0	0	2	0	0	0	0	0	0	0	0	0	0	0	0	0	0	0	0	0	0	0	0	0	0	0	0	0	0	0	0	0	0	0	0	0	0	0	0	0	0	0	0
164-pINS-R	0	0	0	0	2	0	0	3	0	0	0	1	0	0	0	0	0	0	0	0	0	0	0	0	0	0	0	0	0	0	0	0	0	0	0	2	0	0	0	0	0	0	0	0	0	0	0	0	0
165-aINS-R	0	0	0	0	0	0	0	0	0	0	0	0	0	0	0	0	0	0	0	0	0	0	0	0	0	0	0	0	4	0	0	0	0	0	0	0	0	0	0	0	0	0	0	0	0	0	0	0	0
166-IL-R	0	0	0	0	0	3	0	0	0	0	0	0	0	0	0	0	0	0	0	0.5	0	0	0	0	0	0	0	0	0	0	0	0	3	0	0	0	0	0	0	0	0	0	0	0	0	0	0	0	0
167-PrL-R	0	0	0	0	3	0	0	1	0	0	0	2	0	0	0	0	0	0	0	0	0	0	0	0	0	0	0	0	0	0	0	0	0	0	0	0	0	0	0	0	0	0	0	0	0	0	0	0	0
168-Claus-R	0	0	0	0	0	0	0	0	0	0	0	0	0	0	0	0	0	0	0	0	0	0	0	0	0	0	0	0	0	0	0	0	0	0	0	0	0	0	0	0	0	0	0	0	0	0	0	0	0
169-OFC-R	0	0	0	0	2	0	0	0	0	0	0	1	0	0	0	0	0	0	0	0	0	0	0	0	0	0	0	0	0	0	0	0	0	0	0	0	0	0	0	0	0	0	0	0	0	0	0	0	0
170-Piriform-R	0	0	0	0	0	0	0	0	0	0	0	0	0	0	0	0	0	0	0	0	0	0	0	0	0	0	0	0	0	0	0	0	0	0	0	0	0	0	0	0	0	0	0	0	0	0	0	0	0
171-AO-R	0	0	0	0	0	0	0	0	0	0	0	0	0	0	0	0	0	0	0	0	0	0	0	0	0	0	0	0	0	0	0	0	0	0	0	0	0	0	0	0	0	0	0	0	0	0	0	0	0
[truncated: 21 more columns]

## Sheet: Fig 7 rat enh
	100-AO-L	101-Piriform-L	102-OFC-L	103-Claus-L	104-PrL-L	105-IL-L	106-aINS-L	107-pINS-L	108-S1-L	109-M1-2-L	110-Cg1-L	111-Cg2-L	112-RSD-L	113-RSGc-L	114-BNST-L	115-NaCo-L	116-NaSh-L	117-BLA-L	118-CeA-L	119-MeA-L	120-rVLPAG-L	121-cVLPAG-L	122-rLPAG-L	123-cLPAG-L	125-rLC-L	126-cLC-L	127-PBl-L	128-PBm-L	129-SRD-L	130-Gracile-L	131-PVH-L	132-Septal	133-rPVT	134-cPVT	135-Arc	136-rDR	137-cDR	138-rRVM	139-cRVM	140-PVH-R	141-Gracile-R	142-SRD-R	143-PBm-R	144-PBl-R	145-cLC-R	146-rLC-R	148-cLPAG-R	149-rLPAG-R	150-cVLPAG-R
100-AO-L		4					2	2	0		0		0	0	0		2	0	0				0		0	0		0				0	0	0									0
101-Piriform-L	3		2		0	2	3	3	0	0	0	0	0	0	3		2	2		2	0	0			0			0			0	0	0	0			0			0			0				0
102-OFC-L		4		2			2	2		2	0		2	1.5			2											1						2										0
103-Claus-L			3				2.5		1	1.5								1		0							2	2				0		3									0	0				0
104-PrL-L		1				4	1	1	0		1	1	1	1			3	3		2						0		1				3		3		3						0		0				1.5
105-IL-L		2.5			3		3				2	1.5	0.5		3																		3	3
106-aINS-L	1	3	2	2	4	3		3	2	0	0.5	0	0	0				3		0	3					3		2				0	0	0		2
107-pINS-L	1	4	2		4		3		2	0	0.5		0	0	3		3	3			3		1	1	0	3	0	2				0	0	0		2				0					0		0
108-S1-L	0	0		2	1		3	3		3	1		0	0	0			0	0	0	1.5	1.5		1.5		0.5		0				0				0				0			0		0		0	0
109-M1-2-L		1	3	4			0	0	0			0		0	0			2	0	0	0		1					0				0		0		1				0
110-Cg1-L	0.5	1	1		2	1.5	0.5	0.5	0			1	1	1			1			0			3		2	2						0	1.5					0			0			3				0
111-Cg2-L		0			2	1	0			2	0.5		1	1														3	0		0	0	1.5	1.5				0				0		3	0		0	0	1
112-RSD-L	0	0	0.5		1	2	0	0	0		2	2		3			0	0	0	0						0			0		0	0	0	0				0							0		0
113-RSGc-L	0	0	0		1		3	3	0	0	2	2	4				0	0			0				0			0	0			0										0			0	0		0
114-BNST-L	0	0				1		1	0	0							0	0.5	3	3		3			1		2	2				3	1	1			2			4
115-NaCo-L																	2		0.5														0										0
116-NaSh-L	0	0	1		0			0			0		0	0	2	2			0						0			0				0								0	0		0			0
117-BLA-L	2	2		3	3		3	3	0	2.5			0	0	2				3	1			1	1	0	0		0				2				3												0
118-CeA-L	0								0	0			0		3	0	1.5	1		0			3		3							2											0
119-MeA-L		3		2	2		1		0	0	0		0		3			0	2		3	3	1		2							3	2	3					0
120-rVLPAG-L		0					2	2	0	0				0						0			3	3	3	3		2.5				0							3	4							0.5	0.5
121-cVLPAG-L		0							0						1					0				3									2	3			3								3		0.5	0.5	3
122-rLPAG-L	0							0		0	0							0	2.5	0	3			2	3	3						1	2			3			3	3						2	2	2
123-cLPAG-L								0	0									0			3	3	2					1.5			3	1				3											2	2
125-rLC-L	1	3						0			2			0	3		0.5	3	3	0	0.5		0				2	1		0		3		3					1	1		0	0.5			3
126-cLC-L	1				4		3	3	0		2		0					3			0.5		0								3		3
127-PBl-L				1				1							3										3			0	0	0													0	1
128-PBm-L	0	0	1	1	2		2	2	0	2		0		0	2		0	2			3			2	2		0		0			3	3										1	1	0	0
129-SRD-L												0	0	0													0	0		2		1								0		3						3
130-Gracile-L																									0		1		0										0							0
131-PVH-L		0										0	0											2		3							3							1
132-Septal	1.5	3		0	1.5		0	0	0	0	0	0	0	2	3		2	3	0	3	2		1	1	1			3	0					1		1.5						0		3	1
133-rPVT	1	1				3	1	1			1	1	0		3	3				1		0	1			3		2			3			0				0	0	3
134-cPVT	2	0	0	1.5	3	3	4	4		0		1	0		3					3		0			3							3	0						0	3	0			0			2		0
135-Arc																																								4
136-rDR					3		2	2	0	3								3					1	1								3					0
137-cDR		1.5													2.5							3														3					0						0		0
138-rRVM											1	1	0																				3						0		0					3
139-cRVM																				0	0		0		3					0			3	3				0								3		0
140-PVH-R		0						0	0	0					1		0				3		2		0.5	0.5			2		1		3	3	4								3				1		3
141-Gracile-R											0						0																	0			0	0
142-SRD-R					0							0		0											1				3			0												3
143-PBm-R	0	0		0					0							0	0		0						0.5		1	1												3				0		2
144-PBl-R			0	0	1						0	0															1	0				0.5		2								3	0						3
145-cLC-R								0	0			1	0	0								0.5						0				3																	0.5
146-rLC-R														0			0.5						0		3			0		0								1	1				1
148-cLPAG-R		0						0	0			0	0								3	3	2	2										0			1			3								2	3
149-rLPAG-R				0	1		2		0		0	0		0				0			3	3	2	2					3										3								2
150-cVLPAG-R												1										3												0.5			0			4				1	3		0.5
151-rVLPAG-R	0	0			1	1	0	0			1	1								0	3	3	0.5	0.5		2		1						0.5			0			4				1			0.5	0.5	3
152-MeA-R	0	0	0	0	0	0	0	0	0	0	0	0	0	0	0.5			0	0	0					1			0				2	2	2				0										1
153-CeA-R						0	1		0	0		0	0		0.5	0		0	0	0	1			1	0	0						2	2.5			1.5											2.5
154-BLA-R		0		0	0	2	1	1	0	0	2		0		0.5	0	3	1	0	0	0	0		0		0		0				2	1			0	0						0
155-NaSh-R					0		0	0			0																			0					0													0
156-NaCo-R		0	0												0	0	0	0	0								0																				0
157-BNST-R		0	1	0			0	0	0	0					0	0		0	0.5								1	0				3				1.5	1.5			3	0
158-RSGc-R	0	0	0		1		0	0				1		0				0			0							0	1			0													0			3
159-RSD-R	0	0	0	0			0	0	0	0	1		0	1	0		0			0			0			0		0				0	0	0			0		0		0				0		3	3
160-Cg2-R	0	0			2	0		0	0	0	0	2	0	0	0			0	0							0		0	0		0	0	3	3		1		0		0								1
161-Cg1-R	0	0	0		2	1	0	0	0	0	0	0	0	0		1		0		0						0	0					0	3			1		0	0	0	0
162-M1-2-R		0		0.5	0		0	0	0	0		0	0	0	0			0		0	0	0										0				0	0								0
163-S1-R					0		0	0	2	2		0	0	0	0				0	0					0							0		1		0	0											0
164-pINS-R	0	3			2	1	3	3	0	0	1	1	0	0			0	0			1.5		1			0		1				0	1			2		3
165-aINS-R			1	0	2	1	3				1	1			0			0	1									1	4			0														2		1
166-IL-R					2	3	1			0	2	2			0			0		0.5												3	3	3				0										3
167-PrL-R	0	0	0.5	0	3	1	1	1	0	0	2	2	0	0	0			0		0														3		3												3
168-Claus-R		0	0	0	2		0							0				0				1				0										2												1
169-OFC-R		0	3	0	2	3	1	1				1						0			1.5	1.5						0								3	1.5										0		1.5
170-Piriform-R	0.5	1	1		0	2	3	3	0	0	0		0	0		0	0	0		0					0			0			0	0		0	0									0
171-AO-R	1	0	0		0	0	0	0	0		0	0	0	0	0		0	0		0	0		0	0	0	0	0	0				0	0	0	0												0
	100-AO-L	101-Piriform-L	102-OFC-L	103-Claus-L	104-PrL-L	105-IL-L	106-aINS-L	107-pINS-L	108-S1-L	109-M1-2-L	110-Cg1-L	111-Cg2-L	112-RSD-L	113-RSGc-L	114-BNST-L	115-NaCo-L	116-NaSh-L	117-BLA-L	118-CeA-L	119-MeA-L	120-rVLPAG-L	121-cVLPAG-L	122-rLPAG-L	123-cLPAG-L	125-rLC-L	126-cLC-L	127-PBl-L	128-PBm-L	129-SRD-L	130-Gracile-L	131-PVH-L	132-Septal	133-rPVT	134-cPVT	135-Arc	136-rDR	137-cDR	138-rRVM	139-cRVM	140-PVH-R	141-Gracile-R	142-SRD-R	143-PBm-R	144-PBl-R	145-cLC-R	146-rLC-R	148-cLPAG-R	149-rLPAG-R	150-cVLPAG-R
100-AO-L	10	0	0	0	0	0	0	1	0	0	1	0	1	0	0	0	1	0	0	0	0	0	0	0	0	1	0	0	0	0	0	0	0	0	0	0	0	0	0	0	0	0	0	0	0	0	0	0	0
101-Piriform-L	0	10	0	0	1	1	0	0	0	0	1	0	0	0	0	0	0	0	0	0	0	0	0	0	0	0	0	0	0	0	0	0	0	0	0	0	0	0	0	0	0	0	0	0	0	0	0	0	0
102-OFC-L	0	0	10	1	0	0	1	0	1	0	0	0	1	0	0	0	0	1	0	0	0	0	0	1	0	0	0	1	0	0	0	0	0	0	0	0	0	0	0	0	0	0	0	0	0	0	0	0	0
103-Claus-L	0	0	1	10	0	0	1	0	1	0	0	0	1	0	0	0	0	1	0	1	0	0	0	0	0	0	0	1	0	0	0	1	0	0	0	0	0	0	0	0	0	0	0	0	0	0	0	0	0
104-PrL-L	0	1	0	0	10	0	0	0	0	0	0	1	0	1	0	0	0	0	0	0	0	0	0	0	0	0	0	0	0	0	0	0	0	0	0	0	0	0	0	0	0	1	0	0	0	0	0	1	0
105-IL-L	0	1	0	0	0	10	1	0	0	0	1	0	0	0	0	0	0	0	0	0	0	0	0	0	0	0	0	0	0	0	0	0	0	0	0	0	0	0	0	0	0	0	0	0	0	0	0	0	0
106-aINS-L	0	0	1	1	0	1	10	0	1	1	1	0	1	0	0	0	0	1	0	1	1	0	1	0	0	1	0	1	0	0	0	1	0	0	0	1	0	0	0	0	0	0	0	0	0	0	0	0	0
107-pINS-L	1	0	0	0	0	0	0	10	0	0	1	0	0	0	0	0	0	0	0	0	0	0	1	0	0	1	0	0	0	0	0	0	0	0	0	0	0	0	0	0	0	0	0	0	0	0	0	0	0
108-S1-L	0	0	1	1	0	0	1	0	10	1	0	0	1	0	0	0	0	1	0	1	1	0	0	1	0	0	0	0	0	0	0	1	0	0	0	1	0	0	0	0	0	0	0	0	0	0	0	0	0
109-M1-2-L	0	0	0	0	0	0	1	0	1	10	0	0	0	1	1	0	0	0	1	1	1	0	1	0	0	0	0	0	0	0	0	1	0	0	0	1	0	0	0	0	0	0	0	0	0	0	0	0	0
110-Cg1-L	1	1	0	0	0	1	1	1	0	0	10	0	0	0	0	0	0	0	0	0	0	0	1	0	1	1	0	0	0	0	0	0	0	0	0	0	0	0	0	0	0	0	0	0	0	0	0	0	0
111-Cg2-L	0	0	0	0	1	0	0	0	0	0	0	10	0	1	0	0	0	0	0	0	0	0	0	0	0	0	0	0	1	0	0	0	0	0	0	0	0	0	0	0	0	0	0	0	0	0	0	1	0
112-RSD-L	1	0	1	1	0	0	1	0	1	0	0	0	10	0	0	0	1	0	0	0	0	0	0	0	0	0	0	0	0	0	0	0	0	0	0	0	0	0	0	0	0	0	0	0	0	0	0	0	0
113-RSGc-L	0	0	0	0	1	0	0	0	0	1	0	1	0	10	0	0	0	0	0	0	0	0	0	0	0	0	0	0	1	0	0	0	0	0	0	0	0	0	0	0	0	0	0	0	0	0	0	0	0
114-BNST-L	0	0	0	0	0	0	0	0	0	1	0	0	0	0	10	0	0	1	1	1	0	0	0	0	0	0	0	0	0	0	0	1	0	0	0	0	0	0	0	0	0	0	0	0	0	0	0	0	0
115-NaCo-L	0	0	0	0	0	0	0	0	0	0	0	0	0	0	0	10	0	0	0	0	0	0	0	0	0	0	0	0	0	0	0	0	0	0	0	0	0	0	0	0	0	0	0	0	0	0	0	0	0
116-NaSh-L	1	0	0	0	0	0	0	0	0	0	0	0	1	0	0	0	10	0	0	0	0	0	0	0	0	0	0	0	0	0	0	0	0	0	0	0	0	0	0	0	0	0	0	0	0	0	0	0	0
117-BLA-L	0	0	1	1	0	0	1	0	1	0	0	0	0	0	1	0	0	10	1	1	0	0	0	1	0	0	0	1	0	0	0	1	0	0	0	0	0	0	0	0	0	0	0	0	0	0	0	0	0
118-CeA-L	0	0	0	0	0	0	0	0	0	1	0	0	0	0	1	0	0	1	10	1	0	0	0	0	0	0	0	0	0	0	0	1	0	0	0	0	0	0	0	0	0	0	0	0	0	0	0	0	0
119-MeA-L	0	0	0	1	0	0	1	0	1	1	0	0	0	0	1	0	0	1	1	10	1	0	0	0	0	0	0	0	0	0	0	1	0	0	0	0	0	0	0	0	0	0	0	0	0	0	0	0	0
120-rVLPAG-L	0	0	0	0	0	0	1	0	1	1	0	0	0	0	0	0	0	0	0	1	10	0	0	1	0	0	0	0	0	0	0	1	0	0	0	0	0	0	0	1	0	0	0	0	0	0	1	0	0
121-cVLPAG-L	0	0	0	0	0	0	0	0	0	0	0	0	0	0	0	0	0	0	0	0	0	10	0	0	0	0	0	0	0	0	0	0	1	1	0	0	0	0	0	0	0	0	0	0	0	0	0	0	0
122-rLPAG-L	0	0	0	0	0	0	1	1	0	1	1	0	0	0	0	0	0	0	0	0	0	0	10	0	1	1	0	0	0	0	0	0	0	0	0	0	0	0	0	1	0	0	0	0	0	0	0	0	0
123-cLPAG-L	0	0	1	0	0	0	0	0	1	0	0	0	0	0	0	0	0	1	0	0	1	0	0	10	0	0	0	1	0	0	0	0	0	0	0	0	0	0	0	0	0	0	0	0	0	0	0	0	0
125-rLC-L	0	0	0	0	0	0	0	0	0	0	1	0	0	0	0	0	0	0	0	0	0	0	1	0	10	0	0	0	0	0	0	1	0	0	0	0	0	0	0	0	0	0	0	0	0	1	0	0	0
126-cLC-L	1	0	0	0	0	0	1	1	0	0	1	0	0	0	0	0	0	0	0	0	0	0	1	0	0	10	0	0	0	0	1	0	1	0	0	0	0	0	0	1	0	0	0	0	0	0	0	0	0
127-PBl-L	0	0	0	0	0	0	0	0	0	0	0	0	0	0	0	0	0	0	0	0	0	0	0	0	0	0	10	0	0	0	0	0	0	0	0	0	0	0	0	0	0	0	0	0	0	0	0	0	0
128-PBm-L	0	0	1	1	0	0	1	0	0	0	0	0	0	0	0	0	0	1	0	0	0	0	0	1	0	0	0	10	0	0	0	0	0	0	0	0	0	0	0	0	0	0	0	0	0	0	0	0	0
129-SRD-L	0	0	0	0	0	0	0	0	0	0	0	1	0	1	0	0	0	0	0	0	0	0	0	0	0	0	0	0	10	0	0	0	0	0	0	0	0	0	0	0	0	0	0	0	0	0	0	0	0
130-Gracile-L	0	0	0	0	0	0	0	0	0	0	0	0	0	0	0	0	0	0	0	0	0	0	0	0	0	0	0	0	0	10	0	0	0	0	0	0	0	0	0	0	0	0	0	0	0	0	0	0	0
131-PVH-L	0	0	0	0	0	0	0	0	0	0	0	0	0	0	0	0	0	0	0	0	0	0	0	0	0	1	0	0	0	0	10	0	1	0	0	0	0	0	0	1	0	0	0	0	0	0	0	0	0
132-Septal	0	0	0	1	0	0	1	0	1	1	0	0	0	0	1	0	0	1	1	1	1	0	0	0	1	0	0	0	0	0	0	10	0	0	0	0	0	0	0	0	0	0	0	0	0	0	0	0	0
133-rPVT	0	0	0	0	0	0	0	0	0	0	0	0	0	0	0	0	0	0	0	0	0	1	0	0	0	1	0	0	0	0	1	0	10	0	0	0	0	0	0	0	0	0	0	0	0	0	0	0	0
134-cPVT	0	0	0	0	0	0	0	0	0	0	0	0	0	0	0	0	0	0	0	0	0	1	0	0	0	0	0	0	0	0	0	0	0	10	0	0	0	0	0	0	0	0	0	0	0	0	0	0	1
135-Arc	0	0	0	0	0	0	0	0	0	0	0	0	0	0	0	0	0	0	0	0	0	0	0	0	0	0	0	0	0	0	0	0	0	0	10	0	0	0	0	0	0	0	0	0	0	0	0	0	0
136-rDR	0	0	0	0	0	0	1	0	1	1	0	0	0	0	0	0	0	0	0	0	0	0	0	0	0	0	0	0	0	0	0	0	0	0	0	10	0	0	0	0	0	0	0	0	0	0	0	0	0
137-cDR	0	0	0	0	0	0	0	0	0	0	0	0	0	0	0	0	0	0	0	0	0	0	0	0	0	0	0	0	0	0	0	0	0	0	0	0	10	0	0	0	0	0	0	0	0	0	0	0	0
138-rRVM	0	0	0	0	0	0	0	0	0	0	0	0	0	0	0	0	0	0	0	0	0	0	0	0	0	0	0	0	0	0	0	0	0	0	0	0	0	10	0	0	0	0	0	0	0	0	0	0	0
139-cRVM	0	0	0	0	0	0	0	0	0	0	0	0	0	0	0	0	0	0	0	0	0	0	0	0	0	0	0	0	0	0	0	0	0	0	0	0	0	0	10	0	0	0	0	0	0	0	0	0	0
140-PVH-R	0	0	0	0	0	0	0	0	0	0	0	0	0	0	0	0	0	0	0	0	1	0	1	0	0	1	0	0	0	0	1	0	0	0	0	0	0	0	0	10	0	0	0	0	0	0	1	0	0
141-Gracile-R	0	0	0	0	0	0	0	0	0	0	0	0	0	0	0	0	0	0	0	0	0	0	0	0	0	0	0	0	0	0	0	0	0	0	0	0	0	0	0	0	10	0	0	0	0	0	0	0	0
142-SRD-R	0	0	0	0	1	0	0	0	0	0	0	0	0	0	0	0	0	0	0	0	0	0	0	0	0	0	0	0	0	0	0	0	0	0	0	0	0	0	0	0	0	10	0	0	0	0	0	0	0
143-PBm-R	0	0	0	0	0	0	0	0	0	0	0	0	0	0	0	0	0	0	0	0	0	0	0	0	0	0	0	0	0	0	0	0	0	0	0	0	0	0	0	0	0	0	10	0	0	0	0	0	0
144-PBl-R	0	0	0	0	0	0	0	0	0	0	0	0	0	0	0	0	0	0	0	0	0	0	0	0	0	0	0	0	0	0	0	0	0	0	0	0	0	0	0	0	0	0	0	10	0	0	0	0	0
145-cLC-R	0	0	0	0	0	0	0	0	0	0	0	0	0	0	0	0	0	0	0	0	0	0	0	0	0	0	0	0	0	0	0	0	0	0	0	0	0	0	0	0	0	0	0	0	10	0	0	0	0
146-rLC-R	0	0	0	0	0	0	0	0	0	0	0	0	0	0	0	0	0	0	0	0	0	0	0	0	1	0	0	0	0	0	0	0	0	0	0	0	0	0	0	0	0	0	0	0	0	10	0	0	0
148-cLPAG-R	0	0	0	0	0	0	0	0	0	0	0	0	0	0	0	0	0	0	0	0	1	0	0	0	0	0	0	0	0	0	0	0	0	0	0	0	0	0	0	1	0	0	0	0	0	0	10	0	0
149-rLPAG-R	0	0	0	0	1	0	0	0	0	0	0	1	0	0	0	0	0	0	0	0	0	0	0	0	0	0	0	0	0	0	0	0	0	0	0	0	0	0	0	0	0	0	0	0	0	0	0	10	0
150-cVLPAG-R	0	0	0	0	0	0	0	0	0	0	0	0	0	0	0	0	0	0	0	0	0	0	0	0	0	0	0	0	0	0	0	0	0	1	0	0	0	0	0	0	0	0	0	0	0	0	0	0	10
151-rVLPAG-R	1	0	0	0	0	0	1	1	0	0	1	0	0	0	0	0	0	0	0	0	1	0	1	0	0	1	0	1	0	0	0	0	0	0	0	0	0	0	0	0	0	0	0	0	0	0	1	0	0
152-MeA-R	0	0	0	0	1	0	0	0	0	0	0	1	0	0	1	0	0	0	0	0	0	0	0	0	0	0	0	0	0	0	0	0	0	0	0	0	0	0	0	0	0	0	0	0	0	0	0	1	0
153-CeA-R	0	0	0	0	0	0	1	0	1	1	0	0	1	0	0	0	0	0	0	0	1	0	0	1	0	1	0	0	0	0	0	1	0	0	0	1	0	0	0	0	0	0	0	0	0	0	1	0	0
154-BLA-R	0	0	0	1	0	0	1	0	1	1	0	0	0	0	1	0	0	1	1	1	1	0	0	1	0	0	0	1	0	0	0	1	0	0	0	1	0	0	0	0	0	0	0	0	0	0	0	0	0
155-NaSh-R	0	0	0	0	0	0	0	0	0	0	0	0	0	0	0	0	0	0	0	0	0	0	0	0	0	0	0	0	0	0	0	0	0	0	0	0	0	0	0	0	0	0	0	0	0	0	0	0	0
156-NaCo-R	0	0	0	0	0	0	0	0	0	0	0	0	0	0	0	0	0	0	0	0	0	0	0	0	0	0	0	0	0	0	0	0	0	0	0	0	0	0	0	0	0	0	0	0	0	0	0	0	0
157-BNST-R	0	0	1	1	0	0	1	0	0	0	0	0	0	0	0	0	0	1	0	0	0	0	0	0	0	0	0	1	0	0	0	1	0	0	0	0	0	0	0	0	0	0	0	0	0	0	0	0	0
158-RSGc-R	0	0	0	0	1	0	0	0	0	0	0	1	0	1	0	0	0	0	0	0	1	0	0	0	0	0	0	0	1	0	0	0	0	0	0	0	0	0	0	0	0	0	0	0	0	0	0	0	0
159-RSD-R	1	0	1	1	0	0	1	0	1	0	1	0	1	0	0	0	0	0	0	0	0	0	0	0	0	1	0	1	0	0	0	0	0	0	0	0	0	0	0	0	0	0	0	0	0	0	0	0	0
160-Cg2-R	0	0	0	0	1	0	0	0	0	1	0	1	0	1	1	0	0	0	1	0	0	0	0	0	0	0	0	0	1	0	0	0	0	0	0	0	0	0	0	0	0	0	0	0	0	0	0	1	0
161-Cg1-R	1	0	0	0	0	0	0	1	0	0	1	0	0	0	0	1	0	0	0	0	0	0	0	0	0	1	0	0	0	0	0	0	0	0	0	0	0	0	0	0	0	0	0	0	0	0	0	0	0
162-M1-2-R	0	0	0	1	0	0	1	0	1	1	0	0	0	0	1	0	0	1	0	1	1	0	0	0	0	0	0	0	0	0	0	1	0	0	0	1	0	0	0	0	0	0	0	0	0	0	0	0	0
163-S1-R	0	0	0	0	1	0	0	0	0	1	0	1	0	0	1	0	0	0	0	1	0	0	0	0	1	0	0	0	0	0	0	1	0	0	0	0	0	0	0	0	0	0	0	0	0	0	0	0	0
164-pINS-R	1	0	0	0	0	0	1	1	0	0	1	0	1	0	0	0	0	0	0	0	0	0	0	0	0	1	0	0	0	0	0	0	0	0	0	0	0	0	0	0	0	0	0	0	0	0	0	0	0
165-aINS-R	0	0	0	0	0	0	0	0	0	0	1	0	0	0	0	0	0	0	0	0	0	0	0	0	1	0	0	0	0	0	0	0	0	0	0	0	0	0	0	0	0	0	0	0	0	1	0	0	0
166-IL-R	0	0	0	0	1	0	0	0	0	1	0	1	0	0	1	0	0	0	0	1	0	0	0	0	0	0	0	0	0	0	0	1	0	0	0	0	0	0	0	0	0	0	0	0	0	0	0	1	0
167-PrL-R	0	1	0	0	1	0	0	0	0	1	1	0	0	0	0	0	0	0	0	1	0	0	0	0	1	0	0	0	0	0	0	0	0	0	0	0	0	0	0	0	0	0	0	0	0	0	0	1	0
168-Claus-R	0	0	0	0	0	0	0	0	0	0	0	0	0	0	0	0	0	0	0	0	0	0	0	0	0	0	0	0	0	0	0	0	0	0	0	0	0	0	0	0	0	0	0	0	0	0	0	0	0
169-OFC-R	0	0	1	1	0	0	1	0	1	0	0	0	1	0	0	0	0	1	0	0	0	0	0	0	0	0	0	1	0	0	0	0	0	0	0	0	0	0	0	0	0	0	0	0	0	0	0	0	0
170-Piriform-R	1	1	0	0	0	0	0	1	0	0	1	0	0	0	0	1	1	0	0	0	0	0	0	0	1	0	0	0	0	0	0	0	0	0	0	0	0	0	0	0	0	0	0	0	0	0	0	0	0
171-AO-R	1	0	0	0	0	0	1	1	1	0	1	0	0	0	0	0	0	0	0	0	1	0	1	0	0	1	0	1	0	0	0	0	0	0	0	0	0	0	0	0	0	0	0	0	0	0	1	0	0
	100-AO-L	101-Piriform-L	102-OFC-L	103-Claus-L	104-PrL-L	105-IL-L	106-aINS-L	107-pINS-L	108-S1-L	109-M1-2-L	110-Cg1-L	111-Cg2-L	112-RSD-L	113-RSGc-L	114-BNST-L	115-NaCo-L	116-NaSh-L	117-BLA-L	118-CeA-L	119-MeA-L	120-rVLPAG-L	121-cVLPAG-L	122-rLPAG-L	123-cLPAG-L	125-rLC-L	126-cLC-L	127-PBl-L	128-PBm-L	129-SRD-L	130-Gracile-L	131-PVH-L	132-Septal	133-rPVT	134-cPVT	135-Arc	136-rDR	137-cDR	138-rRVM	139-cRVM	140-PVH-R	141-Gracile-R	142-SRD-R	143-PBm-R	144-PBl-R	145-cLC-R	146-rLC-R	148-cLPAG-R	149-rLPAG-R	150-cVLPAG-R
100-AO-L	0	0	0	0	0	0	0	2	0	0	0	0	0	0	0	0	2	0	0	0	0	0	0	0	0	0	0	0	0	0	0	0	0	0	0	0	0	0	0	0	0	0	0	0	0	0	0	0	0
101-Piriform-L	0	0	0	0	0	2	0	0	0	0	0	0	0	0	0	0	0	0	0	0	0	0	0	0	0	0	0	0	0	0	0	0	0	0	0	0	0	0	0	0	0	0	0	0	0	0	0	0	0
102-OFC-L	0	0	0	2	0	0	2	0	0	0	0	0	2	0	0	0	0	0	0	0	0	0	0	0	0	0	0	1	0	0	0	0	0	0	0	0	0	0	0	0	0	0	0	0	0	0	0	0	0
103-Claus-L	0	0	3	0	0	0	2.5	0	1	0	0	0	0	0	0	0	0	1	0	0	0	0	0	0	0	0	0	2	0	0	0	0	0	0	0	0	0	0	0	0	0	0	0	0	0	0	0	0	0
104-PrL-L	0	1	0	0	0	0	0	0	0	0	0	1	0	1	0	0	0	0	0	0	0	0	0	0	0	0	0	0	0	0	0	0	0	0	0	0	0	0	0	0	0	0	0	0	0	0	0	1.5	0
105-IL-L	0	2.5	0	0	0	0	3	0	0	0	2	0	0	0	0	0	0	0	0	0	0	0	0	0	0	0	0	0	0	0	0	0	0	0	0	0	0	0	0	0	0	0	0	0	0	0	0	0	0
106-aINS-L	0	0	2	2	0	3	0	0	2	0	0.5	0	0	0	0	0	0	3	0	0	3	0	0	0	0	3	0	2	0	0	0	0	0	0	0	2	0	0	0	0	0	0	0	0	0	0	0	0	0
107-pINS-L	1	0	0	0	0	0	0	0	0	0	0.5	0	0	0	0	0	0	0	0	0	0	0	1	0	0	3	0	0	0	0	0	0	0	0	0	0	0	0	0	0	0	0	0	0	0	0	0	0	0
108-S1-L	0	0	0	2	0	0	3	0	0	3	0	0	0	0	0	0	0	0	0	0	1.5	0	0	1.5	0	0	0	0	0	0	0	0	0	0	0	0	0	0	0	0	0	0	0	0	0	0	0	0	0
109-M1-2-L	0	0	0	0	0	0	0	0	0	0	0	0	0	0	0	0	0	0	0	0	0	0	1	0	0	0	0	0	0	0	0	0	0	0	0	1	0	0	0	0	0	0	0	0	0	0	0	0	0
110-Cg1-L	0.5	1	0	0	0	1.5	0.5	0.5	0	0	0	0	0	0	0	0	0	0	0	0	0	0	3	0	2	2	0	0	0	0	0	0	0	0	0	0	0	0	0	0	0	0	0	0	0	0	0	0	0
111-Cg2-L	0	0	0	0	2	0	0	0	0	0	0	0	0	1	0	0	0	0	0	0	0	0	0	0	0	0	0	0	0	0	0	0	0	0	0	0	0	0	0	0	0	0	0	0	0	0	0	0	0
112-RSD-L	0	0	0.5	0	0	0	0	0	0	0	0	0	0	0	0	0	0	0	0	0	0	0	0	0	0	0	0	0	0	0	0	0	0	0	0	0	0	0	0	0	0	0	0	0	0	0	0	0	0
113-RSGc-L	0	0	0	0	1	0	0	0	0	0	0	2	0	0	0	0	0	0	0	0	0	0	0	0	0	0	0	0	0	0	0	0	0	0	0	0	0	0	0	0	0	0	0	0	0	0	0	0	0
114-BNST-L	0	0	0	0	0	0	0	0	0	0	0	0	0	0	0	0	0	0.5	3	3	0	0	0	0	0	0	0	0	0	0	0	3	0	0	0	0	0	0	0	0	0	0	0	0	0	0	0	0	0
115-NaCo-L	0	0	0	0	0	0	0	0	0	0	0	0	0	0	0	0	0	0	0	0	0	0	0	0	0	0	0	0	0	0	0	0	0	0	0	0	0	0	0	0	0	0	0	0	0	0	0	0	0
116-NaSh-L	0	0	0	0	0	0	0	0	0	0	0	0	0	0	0	0	0	0	0	0	0	0	0	0	0	0	0	0	0	0	0	0	0	0	0	0	0	0	0	0	0	0	0	0	0	0	0	0	0
117-BLA-L	0	0	0	3	0	0	3	0	0	0	0	0	0	0	2	0	0	0	3	1	0	0	0	1	0	0	0	0	0	0	0	2	0	0	0	0	0	0	0	0	0	0	0	0	0	0	0	0	0
118-CeA-L	0	0	0	0	0	0	0	0	0	0	0	0	0	0	3	0	0	1	0	0	0	0	0	0	0	0	0	0	0	0	0	2	0	0	0	0	0	0	0	0	0	0	0	0	0	0	0	0	0
119-MeA-L	0	0	0	2	0	0	1	0	0	0	0	0	0	0	3	0	0	0	2	0	3	0	0	0	0	0	0	0	0	0	0	3	0	0	0	0	0	0	0	0	0	0	0	0	0	0	0	0	0
120-rVLPAG-L	0	0	0	0	0	0	2	0	0	0	0	0	0	0	0	0	0	0	0	0	0	0	0	3	0	0	0	0	0	0	0	0	0	0	0	0	0	0	0	4	0	0	0	0	0	0	0.5	0	0
121-cVLPAG-L	0	0	0	0	0	0	0	0	0	0	0	0	0	0	0	0	0	0	0	0	0	0	0	0	0	0	0	0	0	0	0	0	2	3	0	0	0	0	0	0	0	0	0	0	0	0	0	0	0
122-rLPAG-L	0	0	0	0	0	0	0	0	0	0	0	0	0	0	0	0	0	0	0	0	0	0	0	0	3	3	0	0	0	0	0	0	0	0	0	0	0	0	0	3	0	0	0	0	0	0	0	0	0
123-cLPAG-L	0	0	0	0	0	0	0	0	0	0	0	0	0	0	0	0	0	0	0	0	3	0	0	0	0	0	0	1.5	0	0	0	0	0	0	0	0	0	0	0	0	0	0	0	0	0	0	0	0	0
125-rLC-L	0	0	0	0	0	0	0	0	0	0	2	0	0	0	0	0	0	0	0	0	0	0	0	0	0	0	0	0	0	0	0	3	0	0	0	0	0	0	0	0	0	0	0	0	0	3	0	0	0
126-cLC-L	1	0	0	0	0	0	3	3	0	0	2	0	0	0	0	0	0	0	0	0	0	0	0	0	0	0	0	0	0	0	3	0	3	0	0	0	0	0	0	0	0	0	0	0	0	0	0	0	0
127-PBl-L	0	0	0	0	0	0	0	0	0	0	0	0	0	0	0	0	0	0	0	0	0	0	0	0	0	0	0	0	0	0	0	0	0	0	0	0	0	0	0	0	0	0	0	0	0	0	0	0	0
128-PBm-L	0	0	1	1	0	0	2	0	0	0	0	0	0	0	0	0	0	2	0	0	0	0	0	2	0	0	0	0	0	0	0	0	0	0	0	0	0	0	0	0	0	0	0	0	0	0	0	0	0
129-SRD-L	0	0	0	0	0	0	0	0	0	0	0	0	0	0	0	0	0	0	0	0	0	0	0	0	0	0	0	0	0	0	0	0	0	0	0	0	0	0	0	0	0	0	0	0	0	0	0	0	0
130-Gracile-L	0	0	0	0	0	0	0	0	0	0	0	0	0	0	0	0	0	0	0	0	0	0	0	0	0	0	0	0	0	0	0	0	0	0	0	0	0	0	0	0	0	0	0	0	0	0	0	0	0
131-PVH-L	0	0	0	0	0	0	0	0	0	0	0	0	0	0	0	0	0	0	0	0	0	0	0	0	0	3	0	0	0	0	0	0	3	0	0	0	0	0	0	1	0	0	0	0	0	0	0	0	0
132-Septal	0	0	0	0	0	0	0	0	0	0	0	0	0	0	3	0	0	3	0	3	2	0	0	0	1	0	0	0	0	0	0	0	0	0	0	0	0	0	0	0	0	0	0	0	0	0	0	0	0
133-rPVT	0	0	0	0	0	0	0	0	0	0	0	0	0	0	0	0	0	0	0	0	0	0	0	0	0	3	0	0	0	0	3	0	0	0	0	0	0	0	0	0	0	0	0	0	0	0	0	0	0
134-cPVT	0	0	0	0	0	0	0	0	0	0	0	0	0	0	0	0	0	0	0	0	0	0	0	0	0	0	0	0	0	0	0	0	0	0	0	0	0	0	0	0	0	0	0	0	0	0	0	0	0
135-Arc	0	0	0	0	0	0	0	0	0	0	0	0	0	0	0	0	0	0	0	0	0	0	0	0	0	0	0	0	0	0	0	0	0	0	0	0	0	0	0	0	0	0	0	0	0	0	0	0	0
136-rDR	0	0	0	0	0	0	2	0	0	3	0	0	0	0	0	0	0	0	0	0	0	0	0	0	0	0	0	0	0	0	0	0	0	0	0	0	0	0	0	0	0	0	0	0	0	0	0	0	0
137-cDR	0	0	0	0	0	0	0	0	0	0	0	0	0	0	0	0	0	0	0	0	0	0	0	0	0	0	0	0	0	0	0	0	0	0	0	0	0	0	0	0	0	0	0	0	0	0	0	0	0
138-rRVM	0	0	0	0	0	0	0	0	0	0	0	0	0	0	0	0	0	0	0	0	0	0	0	0	0	0	0	0	0	0	0	0	0	0	0	0	0	0	0	0	0	0	0	0	0	0	0	0	0
139-cRVM	0	0	0	0	0	0	0	0	0	0	0	0	0	0	0	0	0	0	0	0	0	0	0	0	0	0	0	0	0	0	0	0	0	0	0	0	0	0	0	0	0	0	0	0	0	0	0	0	0
140-PVH-R	0	0	0	0	0	0	0	0	0	0	0	0	0	0	0	0	0	0	0	0	3	0	2	0	0	0.5	0	0	0	0	1	0	0	0	0	0	0	0	0	0	0	0	0	0	0	0	1	0	0
141-Gracile-R	0	0	0	0	0	0	0	0	0	0	0	0	0	0	0	0	0	0	0	0	0	0	0	0	0	0	0	0	0	0	0	0	0	0	0	0	0	0	0	0	0	0	0	0	0	0	0	0	0
142-SRD-R	0	0	0	0	0	0	0	0	0	0	0	0	0	0	0	0	0	0	0	0	0	0	0	0	0	0	0	0	0	0	0	0	0	0	0	0	0	0	0	0	0	0	0	0	0	0	0	0	0
143-PBm-R	0	0	0	0	0	0	0	0	0	0	0	0	0	0	0	0	0	0	0	0	0	0	0	0	0	0	0	0	0	0	0	0	0	0	0	0	0	0	0	0	0	0	0	0	0	0	0	0	0
144-PBl-R	0	0	0	0	0	0	0	0	0	0	0	0	0	0	0	0	0	0	0	0	0	0	0	0	0	0	0	0	0	0	0	0	0	0	0	0	0	0	0	0	0	0	0	0	0	0	0	0	0
145-cLC-R	0	0	0	0	0	0	0	0	0	0	0	0	0	0	0	0	0	0	0	0	0	0	0	0	0	0	0	0	0	0	0	0	0	0	0	0	0	0	0	0	0	0	0	0	0	0	0	0	0
146-rLC-R	0	0	0	0	0	0	0	0	0	0	0	0	0	0	0	0	0	0	0	0	0	0	0	0	3	0	0	0	0	0	0	0	0	0	0	0	0	0	0	0	0	0	0	0	0	0	0	0	0
148-cLPAG-R	0	0	0	0	0	0	0	0	0	0	0	0	0	0	0	0	0	0	0	0	3	0	0	0	0	0	0	0	0	0	0	0	0	0	0	0	0	0	0	3	0	0	0	0	0	0	0	0	0
149-rLPAG-R	0	0	0	0	1	0	0	0	0	0	0	0	0	0	0	0	0	0	0	0	0	0	0	0	0	0	0	0	0	0	0	0	0	0	0	0	0	0	0	0	0	0	0	0	0	0	0	0	0
150-cVLPAG-R	0	0	0	0	0	0	0	0	0	0	0	0	0	0	0	0	0	0	0	0	0	0	0	0	0	0	0	0	0	0	0	0	0	0.5	0	0	0	0	0	0	0	0	0	0	0	0	0	0	0
151-rVLPAG-R	0	0	0	0	0	0	0	0	0	0	1	0	0	0	0	0	0	0	0	0	3	0	0.5	0	0	2	0	1	0	0	0	0	0	0	0	0	0	0	0	0	0	0	0	0	0	0	0.5	0	0
152-MeA-R	0	0	0	0	0	0	0	0	0	0	0	0	0	0	0.5	0	0	0	0	0	0	0	0	0	0	0	0	0	0	0	0	0	0	0	0	0	0	0	0	0	0	0	0	0	0	0	0	1	0
153-CeA-R	0	0	0	0	0	0	1	0	0	0	0	0	0	0	0	0	0	0	0	0	1	0	0	1	0	0	0	0	0	0	0	2	0	0	0	1.5	0	0	0	0	0	0	0	0	0	0	2.5	0	0
154-BLA-R	0	0	0	0	0	0	1	0	0	0	0	0	0	0	0.5	0	0	1	0	0	0	0	0	0	0	0	0	0	0	0	0	2	0	0	0	0	0	0	0	0	0	0	0	0	0	0	0	0	0
155-NaSh-R	0	0	0	0	0	0	0	0	0	0	0	0	0	0	0	0	0	0	0	0	0	0	0	0	0	0	0	0	0	0	0	0	0	0	0	0	0	0	0	0	0	0	0	0	0	0	0	0	0
156-NaCo-R	0	0	0	0	0	0	0	0	0	0	0	0	0	0	0	0	0	0	0	0	0	0	0	0	0	0	0	0	0	0	0	0	0	0	0	0	0	0	0	0	0	0	0	0	0	0	0	0	0
157-BNST-R	0	0	1	0	0	0	0	0	0	0	0	0	0	0	0	0	0	0	0	0	0	0	0	0	0	0	0	0	0	0	0	3	0	0	0	0	0	0	0	0	0	0	0	0	0	0	0	0	0
158-RSGc-R	0	0	0	0	1	0	0	0	0	0	0	1	0	0	0	0	0	0	0	0	0	0	0	0	0	0	0	0	1	0	0	0	0	0	0	0	0	0	0	0	0	0	0	0	0	0	0	0	0
159-RSD-R	0	0	0	0	0	0	0	0	0	0	1	0	0	0	0	0	0	0	0	0	0	0	0	0	0	0	0	0	0	0	0	0	0	0	0	0	0	0	0	0	0	0	0	0	0	0	0	0	0
160-Cg2-R	0	0	0	0	2	0	0	0	0	0	0	2	0	0	0	0	0	0	0	0	0	0	0	0	0	0	0	0	0	0	0	0	0	0	0	0	0	0	0	0	0	0	0	0	0	0	0	1	0
161-Cg1-R	0	0	0	0	0	0	0	0	0	0	0	0	0	0	0	1	0	0	0	0	0	0	0	0	0	0	0	0	0	0	0	0	0	0	0	0	0	0	0	0	0	0	0	0	0	0	0	0	0
162-M1-2-R	0	0	0	0.5	0	0	0	0	0	0	0	0	0	0	0	0	0	0	0	0	0	0	0	0	0	0	0	0	0	0	0	0	0	0	0	0	0	0	0	0	0	0	0	0	0	0	0	0	0
163-S1-R	0	0	0	0	0	0	0	0	0	2	0	0	0	0	0	0	0	0	0	0	0	0	0	0	0	0	0	0	0	0	0	0	0	0	0	0	0	0	0	0	0	0	0	0	0	0	0	0	0
164-pINS-R	0	0	0	0	0	0	3	3	0	0	1	0	0	0	0	0	0	0	0	0	0	0	0	0	0	0	0	0	0	0	0	0	0	0	0	0	0	0	0	0	0	0	0	0	0	0	0	0	0
165-aINS-R	0	0	0	0	0	0	0	0	0	0	1	0	0	0	0	0	0	0	0	0	0	0	0	0	0	0	0	0	0	0	0	0	0	0	0	0	0	0	0	0	0	0	0	0	0	2	0	0	0
166-IL-R	0	0	0	0	2	0	0	0	0	0	0	2	0	0	0	0	0	0	0	0.5	0	0	0	0	0	0	0	0	0	0	0	3	0	0	0	0	0	0	0	0	0	0	0	0	0	0	0	3	0
167-PrL-R	0	0	0	0	3	0	0	0	0	0	2	0	0	0	0	0	0	0	0	0	0	0	0	0	0	0	0	0	0	0	0	0	0	0	0	0	0	0	0	0	0	0	0	0	0	0	0	3	0
168-Claus-R	0	0	0	0	0	0	0	0	0	0	0	0	0	0	0	0	0	0	0	0	0	0	0	0	0	0	0	0	0	0	0	0	0	0	0	0	0	0	0	0	0	0	0	0	0	0	0	0	0
169-OFC-R	0	0	3	0	0	0	1	0	0	0	0	0	0	0	0	0	0	0	0	0	0	0	0	0	0	0	0	0	0	0	0	0	0	0	0	0	0	0	0	0	0	0	0	0	0	0	0	0	0
170-Piriform-R	0.5	1	0	0	0	0	0	3	0	0	0	0	0	0	0	0	0	0	0	0	0	0	0	0	0	0	0	0	0	0	0	0	0	0	0	0	0	0	0	0	0	0	0	0	0	0	0	0	0
171-AO-R	1	0	0	0	0	0	0	0	0	0	0	0	0	0	0	0	0	0	0	0	0	0	0	0	0	0	0	0	0	0	0	0	0	0	0	0	0	0	0	0	0	0	0	0	0	0	0	0	0
[truncated: 21 more columns]

[truncated: 5 more sheets: Fig 7 hum, Supplementary Fig 1, Supplementary Fig 2, Supplementary Fig 3, Supplementary Fig 4]
